# Supplementary material for: Molecular dissection of laboratory contamination between two schistosome populations
Source: Parasit Vectors. 2024 Dec 22;17:528. doi: 10.1186/s13071-024-06588-9 (PMC11665219; doi:10.1186/s13071-024-06588-9)
Supplement: Supplementary file 3 — Supplementary Material 3. Table S1: List of SmBRE-specific variants. The reference alleles are those shown at each position listed in version 10 of the S. mansoni reference genome (Wellcome Sanger Institute, BioProject PRJEA36577). [file 13071_2024_6588_MOESM3_ESM.xlsx]

## Sheet: Table S1
Table S1 - SmBRE specific SNVs
Chromosome	Position	Reference allele	SmBRE allele
SM_V10_1	40865	C	T
SM_V10_1	40882	T	C
SM_V10_1	40884	T	C
SM_V10_1	40891	G	C
SM_V10_1	40899	C	T
SM_V10_1	40913	C	T
SM_V10_1	40914	T	A
SM_V10_1	40929	A	T
SM_V10_1	108337	G	A
SM_V10_1	145219	A	G
SM_V10_1	250435	T	C
SM_V10_1	603586	A	T
SM_V10_1	654260	G	T
SM_V10_1	657597	G	C
SM_V10_1	657651	T	C
SM_V10_1	661905	G	A
SM_V10_1	672018	C	T
SM_V10_1	680342	T	G
SM_V10_1	958566	T	A
SM_V10_1	958622	C	A
SM_V10_1	958623	A	T
SM_V10_1	958628	G	T
SM_V10_1	958673	A	T
SM_V10_1	958715	A	G
SM_V10_1	958743	C	T
SM_V10_1	958795	T	C
SM_V10_1	958815	C	T
SM_V10_1	958852	A	G
SM_V10_1	958926	C	T
SM_V10_1	958954	A	G
SM_V10_1	958972	T	C
SM_V10_1	958989	T	C
SM_V10_1	959020	A	G
SM_V10_1	959381	G	A
SM_V10_1	959436	A	T
SM_V10_1	959453	G	A
SM_V10_1	959458	C	G
SM_V10_1	959521	G	T
SM_V10_1	959526	G	A
SM_V10_1	959569	G	A
SM_V10_1	959596	G	C
SM_V10_1	959657	T	C
SM_V10_1	959820	G	C
SM_V10_1	959843	C	T
SM_V10_1	1009868	G	A
SM_V10_1	1015000	T	C
SM_V10_1	1017035	G	A
SM_V10_1	1017040	C	A
SM_V10_1	1021509	A	G
SM_V10_1	1062207	C	T
SM_V10_1	1062214	T	C
SM_V10_1	1063895	C	T
SM_V10_1	1065589	T	G
SM_V10_1	1065590	T	C
SM_V10_1	1090996	A	C
SM_V10_1	1096960	T	C
SM_V10_1	1103740	A	G
SM_V10_1	1182196	T	C
SM_V10_1	1182257	T	A
SM_V10_1	1194410	T	C
SM_V10_1	1200271	T	C
SM_V10_1	1200435	A	T
SM_V10_1	1200989	G	T
SM_V10_1	1201838	G	C
SM_V10_1	1202248	G	T
SM_V10_1	1202700	G	A
SM_V10_1	1202745	T	A
SM_V10_1	1205073	G	T
SM_V10_1	1209275	T	C
SM_V10_1	1218064	C	A
SM_V10_1	1222701	C	A
SM_V10_1	1222702	C	A
SM_V10_1	1235244	C	T
SM_V10_1	1257467	G	T
SM_V10_1	1257900	C	G
SM_V10_1	1258872	G	A
SM_V10_1	1259668	T	C
SM_V10_1	1262646	A	G
SM_V10_1	1277249	C	G
SM_V10_1	1277391	G	C
SM_V10_1	1277394	C	A
SM_V10_1	1282895	T	C
SM_V10_1	1287821	A	C
SM_V10_1	1295951	T	C
SM_V10_1	1305490	A	C
SM_V10_1	1307908	T	A
SM_V10_1	1308231	T	A
SM_V10_1	1309021	T	C
SM_V10_1	1309039	C	A
SM_V10_1	1309733	T	A
SM_V10_1	1313900	T	G
SM_V10_1	1314744	A	G
SM_V10_1	1323090	A	T
SM_V10_1	1326265	T	G
SM_V10_1	1326339	T	C
SM_V10_1	1331612	T	A
SM_V10_1	1331613	A	T
SM_V10_1	1344004	G	T
SM_V10_1	1344522	G	A
SM_V10_1	1347986	A	G
SM_V10_1	1349741	C	T
SM_V10_1	1360444	A	G
SM_V10_1	1366121	T	A
SM_V10_1	1366559	T	C
SM_V10_1	1367029	T	G
SM_V10_1	1371236	A	G
SM_V10_1	1371585	G	A
SM_V10_1	1371933	G	C
SM_V10_1	1373602	A	G
SM_V10_1	1383841	G	A
SM_V10_1	1383968	A	T
SM_V10_1	1385545	G	C
SM_V10_1	1388692	G	T
SM_V10_1	1389285	T	C
SM_V10_1	1389286	T	C
SM_V10_1	1389416	G	A
SM_V10_1	1389895	C	T
SM_V10_1	1392482	T	C
SM_V10_1	1396678	C	T
SM_V10_1	1397766	T	C
SM_V10_1	1397820	C	T
SM_V10_1	1402829	A	G
SM_V10_1	1413998	T	C
SM_V10_1	1420707	C	A
SM_V10_1	1430014	G	A
SM_V10_1	1443523	C	T
SM_V10_1	1455306	G	A
SM_V10_1	1461071	G	A
SM_V10_1	1465347	C	T
SM_V10_1	1471592	A	T
SM_V10_1	1472465	G	C
SM_V10_1	1472940	G	A
SM_V10_1	1474921	C	A
SM_V10_1	1483407	G	A
SM_V10_1	1489990	C	T
SM_V10_1	1493069	T	C
SM_V10_1	1495336	T	A
SM_V10_1	1495720	A	T
SM_V10_1	1495840	T	C
SM_V10_1	1497187	G	A
SM_V10_1	1499614	C	A
SM_V10_1	1500102	G	C
SM_V10_1	1500104	C	T
SM_V10_1	1513569	A	T
SM_V10_1	1516351	T	A
SM_V10_1	1518748	G	T
SM_V10_1	1533009	C	G
SM_V10_1	1534586	G	A
SM_V10_1	1540141	T	G
SM_V10_1	1542515	A	G
SM_V10_1	1550491	T	C
SM_V10_1	1551805	C	A
SM_V10_1	1556663	A	T
SM_V10_1	1563037	G	A
SM_V10_1	1578897	T	C
SM_V10_1	1580830	C	T
SM_V10_1	1587926	T	C
SM_V10_1	1607408	A	G
SM_V10_1	1612712	A	G
SM_V10_1	1616904	C	T
SM_V10_1	1619311	C	A
SM_V10_1	1622281	A	T
SM_V10_1	1624498	G	T
SM_V10_1	1630788	G	C
SM_V10_1	1631540	T	A
SM_V10_1	1634580	T	C
SM_V10_1	1635115	T	A
SM_V10_1	1636072	T	G
SM_V10_1	1641037	T	C
SM_V10_1	1643725	C	A
SM_V10_1	1650260	T	A
SM_V10_1	1670923	T	G
SM_V10_1	1688867	G	A
SM_V10_1	1692744	C	T
SM_V10_1	1697546	G	T
SM_V10_1	1712201	T	A
SM_V10_1	1713678	A	G
SM_V10_1	1717058	G	T
SM_V10_1	1719343	C	T
SM_V10_1	1719966	C	T
SM_V10_1	1732061	C	G
SM_V10_1	1738609	A	T
SM_V10_1	1747878	A	T
SM_V10_1	1761217	T	C
SM_V10_1	1761717	T	C
SM_V10_1	1767159	C	T
SM_V10_1	1768176	G	A
SM_V10_1	1768324	G	C
SM_V10_1	1768349	G	A
SM_V10_1	1768478	C	T
SM_V10_1	1768853	T	A
SM_V10_1	1769108	C	T
SM_V10_1	1769375	T	C
SM_V10_1	1769422	A	G
SM_V10_1	1770297	C	G
SM_V10_1	1770350	C	A
SM_V10_1	1771116	C	T
SM_V10_1	1780611	G	T
SM_V10_1	1785200	A	G
SM_V10_1	1787329	T	A
SM_V10_1	1787954	G	A
SM_V10_1	1791844	A	G
SM_V10_1	1791892	T	C
SM_V10_1	1792139	T	C
SM_V10_1	1792207	T	G
SM_V10_1	1792284	A	G
SM_V10_1	1792368	G	A
SM_V10_1	1792375	C	T
SM_V10_1	1792491	G	A
SM_V10_1	1792551	T	A
SM_V10_1	1792657	G	T
SM_V10_1	1792784	A	G
SM_V10_1	1792785	G	T
SM_V10_1	1792951	C	G
SM_V10_1	1793512	G	A
SM_V10_1	1793572	A	T
SM_V10_1	1793628	C	T
SM_V10_1	1793742	T	C
SM_V10_1	1794082	T	C
SM_V10_1	1794271	T	A
SM_V10_1	1794981	C	T
SM_V10_1	1795547	G	A
SM_V10_1	1796960	A	G
SM_V10_1	1797864	T	C
SM_V10_1	1823730	C	T
SM_V10_1	1823738	G	A
SM_V10_1	1823798	G	A
SM_V10_1	1831777	T	G
SM_V10_1	1833022	G	C
SM_V10_1	1838462	T	C
SM_V10_1	1838474	T	G
SM_V10_1	1838732	A	G
SM_V10_1	1853508	T	C
SM_V10_1	1853784	C	T
SM_V10_1	1855109	A	G
SM_V10_1	1855310	G	A
SM_V10_1	1855774	A	G
SM_V10_1	1856368	C	G
SM_V10_1	1856376	C	T
SM_V10_1	1856637	T	C
SM_V10_1	1856668	A	C
SM_V10_1	1856669	C	A
SM_V10_1	1856672	G	C
SM_V10_1	1856690	A	C
SM_V10_1	1856691	G	C
SM_V10_1	1856920	A	C
SM_V10_1	1857456	A	G
SM_V10_1	1857704	T	A
SM_V10_1	1857718	T	C
SM_V10_1	1857728	T	C
SM_V10_1	1858004	G	C
SM_V10_1	1858929	T	A
SM_V10_1	1859316	T	A
SM_V10_1	1859482	G	A
SM_V10_1	1859712	A	T
SM_V10_1	1859924	T	G
SM_V10_1	1861067	T	A
SM_V10_1	1861192	C	T
SM_V10_1	1861689	T	A
SM_V10_1	1861701	G	T
SM_V10_1	1864382	C	T
SM_V10_1	1864689	T	C
SM_V10_1	1865785	G	A
SM_V10_1	1866559	A	G
SM_V10_1	1869781	C	T
SM_V10_1	1870844	C	T
SM_V10_1	1870972	T	A
SM_V10_1	1874264	T	C
SM_V10_1	1880059	A	G
SM_V10_1	1881132	C	T
SM_V10_1	1881695	C	A
SM_V10_1	1882246	G	A
SM_V10_1	1882786	T	A
SM_V10_1	1882883	T	C
SM_V10_1	1883984	A	T
SM_V10_1	1883985	T	G
SM_V10_1	1886678	A	G
SM_V10_1	1888696	G	A
SM_V10_1	1889379	G	A
SM_V10_1	1889447	T	C
SM_V10_1	1891456	T	C
SM_V10_1	1893832	A	T
SM_V10_1	1894912	C	T
SM_V10_1	1894938	G	A
SM_V10_1	1896012	T	A
SM_V10_1	1896627	A	G
SM_V10_1	1896629	T	G
SM_V10_1	1901051	G	T
SM_V10_1	1903948	T	C
SM_V10_1	1904967	G	A
SM_V10_1	1909032	C	T
SM_V10_1	1909700	G	T
SM_V10_1	1910943	C	T
SM_V10_1	1912638	G	C
SM_V10_1	1914743	T	G
SM_V10_1	1918012	C	T
SM_V10_1	1918212	C	G
SM_V10_1	1919249	G	A
SM_V10_1	1921529	C	T
SM_V10_1	1922743	A	T
SM_V10_1	1922753	T	C
SM_V10_1	1924033	T	G
SM_V10_1	1924178	G	C
SM_V10_1	1925687	G	T
SM_V10_1	1925688	T	C
SM_V10_1	1925691	T	A
SM_V10_1	1925724	C	A
SM_V10_1	1925892	A	T
SM_V10_1	1926221	G	A
SM_V10_1	1926222	G	A
SM_V10_1	1926561	A	G
SM_V10_1	1927111	G	A
SM_V10_1	1928473	A	T
SM_V10_1	1929754	A	G
SM_V10_1	1930108	T	C
SM_V10_1	1932467	A	G
SM_V10_1	1933704	T	A
SM_V10_1	1933710	C	T
SM_V10_1	1936428	T	A
SM_V10_1	1937287	G	A
SM_V10_1	1937729	A	T
SM_V10_1	1939889	C	T
SM_V10_1	1941611	C	A
SM_V10_1	1994565	T	G
SM_V10_1	1994722	C	T
SM_V10_1	2008246	G	C
SM_V10_1	2008759	C	G
SM_V10_1	2009518	A	G
SM_V10_1	2015396	C	A
SM_V10_1	2020319	G	T
SM_V10_1	2027119	G	A
SM_V10_1	2029687	C	T
SM_V10_1	2032343	T	A
SM_V10_1	2032479	G	T
SM_V10_1	2033297	G	T
SM_V10_1	2033384	A	C
SM_V10_1	2034757	G	A
SM_V10_1	2040923	G	A
SM_V10_1	2046285	G	A
SM_V10_1	2049495	A	C
SM_V10_1	2050987	C	T
SM_V10_1	2061558	G	A
SM_V10_1	2068548	A	G
SM_V10_1	2072244	A	T
SM_V10_1	2074289	T	G
SM_V10_1	2074296	T	A
SM_V10_1	2074971	G	T
SM_V10_1	2083672	A	C
SM_V10_1	2083936	A	G
SM_V10_1	2084628	T	C
SM_V10_1	2088300	T	A
SM_V10_1	2094439	T	C
SM_V10_1	2097106	T	C
SM_V10_1	2098677	A	C
SM_V10_1	2098752	A	C
SM_V10_1	2099914	A	T
SM_V10_1	2105896	T	C
SM_V10_1	2111273	G	T
SM_V10_1	2119634	C	A
SM_V10_1	2124113	A	C
SM_V10_1	2125025	T	C
SM_V10_1	2126317	C	T
SM_V10_1	2129841	G	A
SM_V10_1	2131236	C	T
SM_V10_1	2132199	G	A
SM_V10_1	2136857	T	A
SM_V10_1	2136858	T	C
SM_V10_1	2136863	A	G
SM_V10_1	2138610	G	A
SM_V10_1	2147689	C	T
SM_V10_1	2168826	G	A
SM_V10_1	2175875	C	G
SM_V10_1	2178014	T	A
SM_V10_1	2180849	A	G
SM_V10_1	2181772	A	T
SM_V10_1	2181953	A	G
SM_V10_1	2182320	A	G
SM_V10_1	2182650	C	T
SM_V10_1	2188618	C	A
SM_V10_1	2193053	T	C
SM_V10_1	2195998	G	A
SM_V10_1	2201462	T	A
SM_V10_1	2206424	A	G
SM_V10_1	2225646	G	A
SM_V10_1	2247370	T	C
SM_V10_1	2256060	G	A
SM_V10_1	2294952	G	A
SM_V10_1	2296560	A	G
SM_V10_1	2303575	G	A
SM_V10_1	2305840	A	G
SM_V10_1	2305980	T	C
SM_V10_1	2306055	A	T
SM_V10_1	2306431	C	T
SM_V10_1	2306433	G	A
SM_V10_1	2307281	T	C
SM_V10_1	2307312	T	C
SM_V10_1	2307572	A	G
SM_V10_1	2308103	G	A
SM_V10_1	2308824	A	C
SM_V10_1	2309166	G	A
SM_V10_1	2309236	A	G
SM_V10_1	2310484	T	C
SM_V10_1	2319779	A	G
SM_V10_1	2320732	A	G
SM_V10_1	2323977	C	A
SM_V10_1	2325461	G	A
SM_V10_1	2329982	C	T
SM_V10_1	2330544	T	C
SM_V10_1	2348914	T	C
SM_V10_1	2358156	A	G
SM_V10_1	2362981	T	C
SM_V10_1	2364698	A	G
SM_V10_1	2366248	T	C
SM_V10_1	2381856	C	T
SM_V10_1	2386378	A	G
SM_V10_1	2391158	A	G
SM_V10_1	2391310	T	C
SM_V10_1	2399555	G	A
SM_V10_1	2410486	T	C
SM_V10_1	2411343	T	C
SM_V10_1	2421329	C	A
SM_V10_1	2461012	C	T
SM_V10_1	2482411	C	T
SM_V10_1	2485268	C	T
SM_V10_1	2491636	T	A
SM_V10_1	2495544	T	C
SM_V10_1	2495844	T	C
SM_V10_1	2499408	T	C
SM_V10_1	2499791	A	G
SM_V10_1	2501181	C	A
SM_V10_1	2506068	C	G
SM_V10_1	2508956	C	T
SM_V10_1	2509193	T	C
SM_V10_1	2511737	C	T
SM_V10_1	2513142	G	A
SM_V10_1	2515021	C	G
SM_V10_1	2538338	G	A
SM_V10_1	2542743	T	C
SM_V10_1	2544615	A	G
SM_V10_1	2560538	A	G
SM_V10_1	2561444	A	G
SM_V10_1	2561902	G	A
SM_V10_1	2562788	T	C
SM_V10_1	2562832	C	G
SM_V10_1	2563251	T	C
SM_V10_1	2571875	G	C
SM_V10_1	2575114	T	C
SM_V10_1	2615565	T	C
SM_V10_1	2615652	C	G
SM_V10_1	2624665	A	G
SM_V10_1	2624690	A	G
SM_V10_1	2632296	G	A
SM_V10_1	2633317	C	T
SM_V10_1	2633766	T	C
SM_V10_1	2633944	G	A
SM_V10_1	2635031	T	C
SM_V10_1	2635982	T	C
SM_V10_1	2635983	T	C
SM_V10_1	2636023	C	G
SM_V10_1	2637877	A	G
SM_V10_1	2644439	C	T
SM_V10_1	2648044	A	G
SM_V10_1	2648574	C	T
SM_V10_1	2650111	G	A
SM_V10_1	2650559	C	T
SM_V10_1	2655196	C	T
SM_V10_1	2660917	A	G
SM_V10_1	2662787	A	G
SM_V10_1	2666472	G	A
SM_V10_1	2669345	A	G
SM_V10_1	2674400	C	T
SM_V10_1	2675517	G	A
SM_V10_1	2676542	G	A
SM_V10_1	2679075	A	T
SM_V10_1	2679077	A	G
SM_V10_1	2694456	A	T
SM_V10_1	2694457	C	T
SM_V10_1	2696127	A	G
SM_V10_1	2696297	A	G
SM_V10_1	2702160	T	C
SM_V10_1	2706212	T	C
SM_V10_1	2707655	A	G
SM_V10_1	2729003	A	T
SM_V10_1	2729878	G	T
SM_V10_1	2732336	A	G
SM_V10_1	2734189	C	T
SM_V10_1	2736509	A	G
SM_V10_1	2740862	T	A
SM_V10_1	2741717	C	T
SM_V10_1	2743302	T	C
SM_V10_1	2752059	T	C
SM_V10_1	2758852	A	G
SM_V10_1	2763451	G	T
SM_V10_1	2766352	G	T
SM_V10_1	2769289	A	G
SM_V10_1	2778883	T	C
SM_V10_1	2786147	G	T
SM_V10_1	2789007	T	C
SM_V10_1	2809025	G	A
SM_V10_1	2809026	G	C
SM_V10_1	2809634	C	T
SM_V10_1	2811276	A	G
SM_V10_1	2813140	A	T
SM_V10_1	2821455	C	T
SM_V10_1	2827646	C	G
SM_V10_1	2831606	G	A
SM_V10_1	2903699	G	C
SM_V10_1	2908701	C	G
SM_V10_1	2919683	C	A
SM_V10_1	2939294	A	G
SM_V10_1	2944451	G	A
SM_V10_1	2950969	C	A
SM_V10_1	2953667	A	T
SM_V10_1	2956616	T	A
SM_V10_1	2957985	T	C
SM_V10_1	2958485	G	A
SM_V10_1	2962592	C	T
SM_V10_1	2967195	C	T
SM_V10_1	2968392	T	A
SM_V10_1	2976843	T	A
SM_V10_1	2979882	C	T
SM_V10_1	2980288	C	T
SM_V10_1	2984649	A	G
SM_V10_1	2984783	C	T
SM_V10_1	2985390	C	A
SM_V10_1	2987023	G	T
SM_V10_1	2987822	C	A
SM_V10_1	2995472	A	C
SM_V10_1	2995569	G	T
SM_V10_1	3041062	C	T
SM_V10_1	3046833	T	C
SM_V10_1	3052925	T	C
SM_V10_1	3054164	G	A
SM_V10_1	3060291	C	A
SM_V10_1	3060329	G	A
SM_V10_1	3064210	G	A
SM_V10_1	3064582	T	G
SM_V10_1	3066259	T	C
SM_V10_1	3066380	T	C
SM_V10_1	3066447	G	A
SM_V10_1	3067368	C	A
SM_V10_1	3068399	G	A
SM_V10_1	3068402	A	G
SM_V10_1	3068562	G	T
SM_V10_1	3068582	C	G
SM_V10_1	3069502	C	T
SM_V10_1	3070182	T	C
SM_V10_1	3072119	T	C
SM_V10_1	3079000	C	T
SM_V10_1	3080544	T	C
SM_V10_1	3081027	T	C
SM_V10_1	3085643	A	G
SM_V10_1	3086497	G	A
SM_V10_1	3096287	C	T
SM_V10_1	3100684	T	A
SM_V10_1	3139572	T	C
SM_V10_1	3156438	C	A
SM_V10_1	3156953	G	A
SM_V10_1	3157050	A	G
SM_V10_1	3157937	C	A
SM_V10_1	3157938	C	G
SM_V10_1	3157940	T	C
SM_V10_1	3157943	A	G
SM_V10_1	3158773	A	G
SM_V10_1	3159377	G	A
SM_V10_1	3160066	C	T
SM_V10_1	3160726	A	C
SM_V10_1	3161887	T	G
SM_V10_1	3162875	G	A
SM_V10_1	3163845	C	T
SM_V10_1	3164331	G	A
SM_V10_1	3164483	A	G
SM_V10_1	3164999	G	T
SM_V10_1	3166832	A	G
SM_V10_1	3170938	A	G
SM_V10_1	3172235	G	A
SM_V10_1	3177346	A	T
SM_V10_1	3179002	A	G
SM_V10_1	3180963	G	T
SM_V10_1	3180969	T	C
SM_V10_1	3181089	G	A
SM_V10_1	3299623	C	T
SM_V10_1	3303920	T	C
SM_V10_1	3303942	G	A
SM_V10_1	3303960	C	T
SM_V10_1	3304135	C	T
SM_V10_1	3304344	C	A
SM_V10_1	3304361	T	G
SM_V10_1	3304410	C	T
SM_V10_1	3304426	G	T
SM_V10_1	3304640	A	T
SM_V10_1	3304896	T	C
SM_V10_1	3304970	A	G
SM_V10_1	3305049	G	C
SM_V10_1	3305762	T	C
SM_V10_1	3305816	C	A
SM_V10_1	3306011	T	A
SM_V10_1	3306400	T	C
SM_V10_1	3306468	C	T
SM_V10_1	3307232	G	T
SM_V10_1	3309325	T	C
SM_V10_1	3361280	A	G
SM_V10_1	3364326	G	T
SM_V10_1	3373873	C	G
SM_V10_1	3381768	T	A
SM_V10_1	3390155	A	G
SM_V10_1	3400607	T	C
SM_V10_1	3401084	T	C
SM_V10_1	3437455	T	A
SM_V10_1	3438555	G	A
SM_V10_1	3438590	C	T
SM_V10_1	3438603	T	G
SM_V10_1	3443312	G	A
SM_V10_1	3451014	G	A
SM_V10_1	3455218	C	T
SM_V10_1	3456558	T	G
SM_V10_1	3458019	A	G
SM_V10_1	3467663	C	T
SM_V10_1	3473951	C	G
SM_V10_1	3476785	G	C
SM_V10_1	3482483	A	T
SM_V10_1	3488741	T	C
SM_V10_1	3489486	G	A
SM_V10_1	3490610	T	C
SM_V10_1	3491993	A	G
SM_V10_1	3493392	G	A
SM_V10_1	3493418	G	A
SM_V10_1	3493830	A	G
SM_V10_1	3493853	A	G
SM_V10_1	3506121	A	T
SM_V10_1	3508831	G	A
SM_V10_1	3512450	T	C
SM_V10_1	3513382	C	T
SM_V10_1	3515841	T	C
SM_V10_1	3516003	T	A
SM_V10_1	3519370	T	C
SM_V10_1	3520329	C	T
SM_V10_1	3522642	C	G
SM_V10_1	3583054	G	A
SM_V10_1	3584690	G	A
SM_V10_1	3586498	A	G
SM_V10_1	3588644	A	G
SM_V10_1	3595793	T	C
SM_V10_1	3603854	C	T
SM_V10_1	3604407	G	A
SM_V10_1	3604498	A	C
SM_V10_1	3604856	G	A
SM_V10_1	3608964	T	C
SM_V10_1	3609387	T	C
SM_V10_1	3616195	C	T
SM_V10_1	3616903	G	A
SM_V10_1	3626386	C	A
SM_V10_1	3634139	C	T
SM_V10_1	3637278	T	A
SM_V10_1	3647564	T	C
SM_V10_1	3650898	T	C
SM_V10_1	3653792	C	T
SM_V10_1	3673458	A	T
SM_V10_1	3709718	A	C
SM_V10_1	3709847	T	C
SM_V10_1	3709974	G	A
SM_V10_1	3709990	G	C
SM_V10_1	3710089	A	G
SM_V10_1	3710323	T	C
SM_V10_1	3710358	C	T
SM_V10_1	3710756	A	G
SM_V10_1	3710758	C	T
SM_V10_1	3711176	A	G
SM_V10_1	3711216	A	C
SM_V10_1	3711246	T	A
SM_V10_1	3711486	A	G
SM_V10_1	3712015	T	C
SM_V10_1	3712125	C	T
SM_V10_1	3712897	C	T
SM_V10_1	3713045	A	G
SM_V10_1	3713098	A	T
SM_V10_1	3713141	A	G
SM_V10_1	3713434	A	G
SM_V10_1	3713546	G	A
SM_V10_1	3713647	T	C
SM_V10_1	3714822	C	T
SM_V10_1	3715027	C	T
SM_V10_1	3715231	T	C
SM_V10_1	3715273	G	A
SM_V10_1	3715274	C	T
SM_V10_1	3715276	T	G
SM_V10_1	3715390	A	G
SM_V10_1	3715498	T	G
SM_V10_1	3715948	A	T
SM_V10_1	3715949	C	T
SM_V10_1	3716021	C	T
SM_V10_1	3716289	T	C
SM_V10_1	3716325	C	T
SM_V10_1	3716541	T	C
SM_V10_1	3716917	A	G
SM_V10_1	3717058	G	C
SM_V10_1	3717579	T	C
SM_V10_1	3717590	G	A
SM_V10_1	3717605	T	C
SM_V10_1	3717636	G	A
SM_V10_1	3717880	T	A
SM_V10_1	3718359	G	A
SM_V10_1	3718552	G	A
SM_V10_1	3718865	A	T
SM_V10_1	3718925	C	T
SM_V10_1	3719205	A	G
SM_V10_1	3719280	T	A
SM_V10_1	3719311	G	A
SM_V10_1	3720051	G	A
SM_V10_1	3720066	G	A
SM_V10_1	3720521	A	G
SM_V10_1	3720781	G	A
SM_V10_1	3721512	A	G
SM_V10_1	3721530	G	A
SM_V10_1	3721739	C	T
SM_V10_1	3722073	T	A
SM_V10_1	3722083	C	T
SM_V10_1	3722556	C	G
SM_V10_1	3722640	A	G
SM_V10_1	3722816	G	A
SM_V10_1	3722943	T	C
SM_V10_1	3723744	A	T
SM_V10_1	3724738	C	T
SM_V10_1	3724842	G	A
SM_V10_1	3724876	C	T
SM_V10_1	3724948	A	T
SM_V10_1	3725028	T	G
SM_V10_1	3725154	C	T
SM_V10_1	3725442	A	G
SM_V10_1	3725457	A	T
SM_V10_1	3725522	G	A
SM_V10_1	3725579	C	T
SM_V10_1	3726120	A	T
SM_V10_1	3726225	A	G
SM_V10_1	3726363	G	A
SM_V10_1	3726375	C	A
SM_V10_1	3726592	A	G
SM_V10_1	3726879	A	C
SM_V10_1	3727214	C	T
SM_V10_1	3727756	T	A
SM_V10_1	3727809	T	C
SM_V10_1	3727966	A	G
SM_V10_1	3728170	C	G
SM_V10_1	3728193	G	C
SM_V10_1	3728284	T	C
SM_V10_1	3728323	G	C
SM_V10_1	3728329	T	C
SM_V10_1	3728335	G	C
SM_V10_1	3728498	T	G
SM_V10_1	3728541	A	C
SM_V10_1	3728955	G	A
SM_V10_1	3729589	A	G
SM_V10_1	3730538	A	T
SM_V10_1	3730545	G	A
SM_V10_1	3730880	A	G
SM_V10_1	3730971	C	T
SM_V10_1	3730987	C	T
SM_V10_1	3731002	G	A
SM_V10_1	3731279	G	A
SM_V10_1	3731598	C	A
SM_V10_1	3731721	C	T
SM_V10_1	3731798	T	A
SM_V10_1	3731823	T	C
SM_V10_1	3731827	T	G
SM_V10_1	3731829	T	A
SM_V10_1	3732513	C	T
SM_V10_1	3732585	C	A
SM_V10_1	3732632	G	A
SM_V10_1	3732817	T	A
SM_V10_1	3733453	A	T
SM_V10_1	3733454	T	A
SM_V10_1	3733509	C	T
SM_V10_1	3733828	T	C
SM_V10_1	3733937	T	C
SM_V10_1	3734410	A	G
SM_V10_1	3734444	A	G
SM_V10_1	3734445	G	A
SM_V10_1	3734666	T	C
SM_V10_1	3734737	A	T
SM_V10_1	3734757	G	A
SM_V10_1	3734958	T	C
SM_V10_1	3735126	C	T
SM_V10_1	3735254	T	C
SM_V10_1	3735366	C	T
SM_V10_1	3735595	C	T
SM_V10_1	3735654	T	A
SM_V10_1	3735691	C	T
SM_V10_1	3735759	G	T
SM_V10_1	3735785	C	T
SM_V10_1	3735883	T	C
SM_V10_1	3735896	G	T
SM_V10_1	3735898	T	G
SM_V10_1	3736165	C	T
SM_V10_1	3736252	C	G
SM_V10_1	3736360	T	C
SM_V10_1	3736657	A	G
SM_V10_1	3736679	C	A
SM_V10_1	3736862	A	C
SM_V10_1	3736883	G	T
SM_V10_1	3736983	C	A
SM_V10_1	3736995	T	C
SM_V10_1	3737158	T	C
SM_V10_1	3737277	C	T
SM_V10_1	3737280	C	T
SM_V10_1	3737471	G	A
SM_V10_1	3737473	A	T
SM_V10_1	3737475	G	T
SM_V10_1	3737577	G	A
SM_V10_1	3737831	G	A
SM_V10_1	3737832	C	T
SM_V10_1	3737834	T	G
SM_V10_1	3738068	G	A
SM_V10_1	3738158	A	T
SM_V10_1	3739027	T	A
SM_V10_1	3739109	C	T
SM_V10_1	3739161	G	T
SM_V10_1	3739207	G	A
SM_V10_1	3739338	G	A
SM_V10_1	3739417	C	T
SM_V10_1	3739469	A	G
SM_V10_1	3739514	C	T
SM_V10_1	3739563	T	C
SM_V10_1	3739581	A	T
SM_V10_1	3739640	C	T
SM_V10_1	3739641	C	T
SM_V10_1	3739702	A	C
SM_V10_1	3740227	G	A
SM_V10_1	3740285	G	C
SM_V10_1	3740286	C	T
SM_V10_1	3740613	T	A
SM_V10_1	3740797	G	A
SM_V10_1	3740820	A	G
SM_V10_1	3741270	G	T
SM_V10_1	3741633	C	A
SM_V10_1	3741655	A	T
SM_V10_1	3741656	A	C
SM_V10_1	3741659	C	T
SM_V10_1	3741799	G	A
SM_V10_1	3742037	A	G
SM_V10_1	3742150	A	G
SM_V10_1	3742153	A	G
SM_V10_1	3742325	A	G
SM_V10_1	3742634	G	A
SM_V10_1	3743057	T	C
SM_V10_1	3743151	G	C
SM_V10_1	3743300	C	A
SM_V10_1	3743665	G	A
SM_V10_1	3743816	C	T
SM_V10_1	3744078	A	T
SM_V10_1	3744151	G	A
SM_V10_1	3744164	T	C
SM_V10_1	3744230	G	A
SM_V10_1	3744348	A	T
SM_V10_1	3744370	T	C
SM_V10_1	3744378	A	G
SM_V10_1	3744403	C	T
SM_V10_1	3744433	C	T
SM_V10_1	3744506	C	G
SM_V10_1	3744551	A	G
SM_V10_1	3744682	G	A
SM_V10_1	3744698	T	C
SM_V10_1	3744728	A	C
SM_V10_1	3744783	T	A
SM_V10_1	3744821	G	A
SM_V10_1	3744822	T	C
SM_V10_1	3744916	A	G
SM_V10_1	3744917	A	T
SM_V10_1	3744936	T	A
SM_V10_1	3744943	T	C
SM_V10_1	3744976	T	C
SM_V10_1	3745022	C	T
SM_V10_1	3745024	A	T
SM_V10_1	3745025	C	T
SM_V10_1	3745043	G	C
SM_V10_1	3745074	G	A
SM_V10_1	3745075	G	A
SM_V10_1	3745252	G	A
SM_V10_1	3745543	A	G
SM_V10_1	3745745	T	A
SM_V10_1	3745978	T	A
SM_V10_1	3746027	T	A
SM_V10_1	3746074	T	C
SM_V10_1	3746099	A	C
SM_V10_1	3746101	C	T
SM_V10_1	3759566	C	A
SM_V10_1	3759745	C	G
SM_V10_1	3759763	T	C
SM_V10_1	3770445	C	G
SM_V10_1	3770847	A	G
SM_V10_1	3770901	C	A
SM_V10_1	3770963	G	A
SM_V10_1	3771054	T	C
SM_V10_1	3771107	A	G
SM_V10_1	3771791	G	A
SM_V10_1	3772545	G	A
SM_V10_1	3772559	A	T
SM_V10_1	3772709	A	G
SM_V10_1	3772825	G	A
SM_V10_1	3772909	C	T
SM_V10_1	3773055	A	G
SM_V10_1	3773311	T	A
SM_V10_1	3773327	C	A
SM_V10_1	3773586	T	C
SM_V10_1	3773639	T	A
SM_V10_1	3775295	A	G
SM_V10_1	3813802	C	T
SM_V10_1	3815776	T	C
SM_V10_1	3824498	C	T
SM_V10_1	3824538	G	A
SM_V10_1	3826902	T	C
SM_V10_1	3838165	T	G
SM_V10_1	3838490	T	C
SM_V10_1	3839084	A	T
SM_V10_1	3839177	C	T
SM_V10_1	3840275	T	G
SM_V10_1	3841254	A	T
SM_V10_1	3842748	T	C
SM_V10_1	3842927	T	A
SM_V10_1	3843821	A	G
SM_V10_1	3844529	G	C
SM_V10_1	3844623	C	G
SM_V10_1	3849039	G	A
SM_V10_1	3849749	C	T
SM_V10_1	3849937	G	A
SM_V10_1	3883615	T	C
SM_V10_1	3890700	A	G
SM_V10_1	3903058	C	A
SM_V10_1	3922914	C	A
SM_V10_1	3925852	A	T
SM_V10_1	3938237	A	G
SM_V10_1	3943376	C	T
SM_V10_1	3991036	G	A
SM_V10_1	3992089	A	T
SM_V10_1	3993661	A	G
SM_V10_1	3994864	A	G
SM_V10_1	3994971	T	C
SM_V10_1	3997703	C	T
SM_V10_1	3997881	G	T
SM_V10_1	3998399	G	T
SM_V10_1	3998408	C	T
SM_V10_1	3998873	G	A
SM_V10_1	3999958	T	C
SM_V10_1	4000963	C	A
SM_V10_1	4001350	C	T
SM_V10_1	4002525	A	G
SM_V10_1	4002526	T	G
SM_V10_1	4017067	G	A
SM_V10_1	4022507	G	T
SM_V10_1	4026092	T	C
SM_V10_1	4026761	G	A
SM_V10_1	4027224	C	T
SM_V10_1	4027344	G	A
SM_V10_1	4028286	G	A
SM_V10_1	4029428	T	A
SM_V10_1	4031030	A	T
SM_V10_1	4038589	C	G
SM_V10_1	4039863	T	G
SM_V10_1	4040543	C	T
SM_V10_1	4062985	C	T
SM_V10_1	4064503	C	T
SM_V10_1	4075370	A	T
SM_V10_1	4075793	C	T
SM_V10_1	4078299	C	G
SM_V10_1	4081844	A	G
SM_V10_1	4082391	G	A
SM_V10_1	4089176	G	A
SM_V10_1	4090028	G	A
SM_V10_1	4092097	A	G
SM_V10_1	4092322	C	G
SM_V10_1	4093873	C	T
SM_V10_1	4094304	A	G
SM_V10_1	4096491	A	G
SM_V10_1	4097479	C	G
SM_V10_1	4102352	A	T
SM_V10_1	4104794	T	C
SM_V10_1	4104907	A	G
SM_V10_1	4116135	A	C
SM_V10_1	4117203	C	A
SM_V10_1	4119475	A	G
SM_V10_1	4121365	A	T
SM_V10_1	4122201	C	A
SM_V10_1	4122799	T	C
SM_V10_1	4122971	A	G
SM_V10_1	4124867	C	T
SM_V10_1	4130353	G	C
SM_V10_1	4135559	G	A
SM_V10_1	4137602	T	C
SM_V10_1	4139244	G	A
SM_V10_1	4140432	G	A
SM_V10_1	4143713	C	T
SM_V10_1	4147602	G	C
SM_V10_1	4163825	T	A
SM_V10_1	4177056	A	G
SM_V10_1	4184940	A	G
SM_V10_1	4187035	C	T
SM_V10_1	4191797	T	C
SM_V10_1	4193428	C	T
SM_V10_1	4193847	T	C
SM_V10_1	4193925	C	T
SM_V10_1	4193926	T	C
SM_V10_1	4194154	A	G
SM_V10_1	4194157	G	A
SM_V10_1	4194310	C	T
SM_V10_1	4194530	T	C
SM_V10_1	4195217	G	A
SM_V10_1	4195749	C	T
SM_V10_1	4196008	C	A
SM_V10_1	4196215	C	T
SM_V10_1	4196423	C	T
SM_V10_1	4196663	C	A
SM_V10_1	4197590	C	T
SM_V10_1	4197893	G	A
SM_V10_1	4198387	G	A
SM_V10_1	4198400	C	T
SM_V10_1	4198974	G	T
SM_V10_1	4199255	A	G
SM_V10_1	4199327	T	C
SM_V10_1	4199669	C	T
SM_V10_1	4199814	T	C
SM_V10_1	4200221	C	G
SM_V10_1	4200510	T	C
SM_V10_1	4201105	A	C
SM_V10_1	4201237	T	A
SM_V10_1	4201255	A	T
SM_V10_1	4201562	G	A
SM_V10_1	4202027	G	A
SM_V10_1	4202046	A	G
SM_V10_1	4202209	C	A
SM_V10_1	4202228	A	C
SM_V10_1	4202260	A	C
SM_V10_1	4202552	T	C
SM_V10_1	4202900	G	A
SM_V10_1	4203014	G	A
SM_V10_1	4203109	T	C
SM_V10_1	4203121	T	C
SM_V10_1	4203805	T	C
SM_V10_1	4203894	A	G
SM_V10_1	4204033	G	A
SM_V10_1	4204421	G	A
SM_V10_1	4204752	G	A
SM_V10_1	4204872	A	G
SM_V10_1	4204963	C	T
SM_V10_1	4206530	C	T
SM_V10_1	4206552	G	A
SM_V10_1	4206674	A	G
SM_V10_1	4207063	A	G
SM_V10_1	4207369	T	C
SM_V10_1	4207594	G	A
SM_V10_1	4208112	A	C
SM_V10_1	4208170	G	T
SM_V10_1	4208287	C	T
SM_V10_1	4208791	C	T
SM_V10_1	4209334	A	T
SM_V10_1	4210588	T	A
SM_V10_1	4210692	A	G
SM_V10_1	4214366	T	A
SM_V10_1	4215090	C	T
SM_V10_1	4215092	T	C
SM_V10_1	4218879	G	A
SM_V10_1	4218881	A	C
SM_V10_1	4219007	C	T
SM_V10_1	4219009	T	C
SM_V10_1	4219137	T	A
SM_V10_1	4221774	T	A
SM_V10_1	4224287	G	A
SM_V10_1	4224669	C	T
SM_V10_1	4224675	G	C
SM_V10_1	4224677	T	A
SM_V10_1	4224681	C	T
SM_V10_1	4224684	A	T
SM_V10_1	4224685	T	C
SM_V10_1	4224692	T	C
SM_V10_1	4224698	C	T
SM_V10_1	4224708	G	A
SM_V10_1	4224716	T	G
SM_V10_1	4224830	A	G
SM_V10_1	4233889	A	G
SM_V10_1	4234171	C	T
SM_V10_1	4234569	A	G
SM_V10_1	4234645	G	A
SM_V10_1	4234806	T	G
SM_V10_1	4235545	G	A
SM_V10_1	4236318	C	T
SM_V10_1	4236965	T	G
SM_V10_1	4237125	T	C
SM_V10_1	4237459	C	A
SM_V10_1	4238089	G	T
SM_V10_1	4238329	A	G
SM_V10_1	4239585	G	A
SM_V10_1	4240669	G	A
SM_V10_1	4243308	A	G
SM_V10_1	4244330	C	T
SM_V10_1	4244354	G	T
SM_V10_1	4244391	C	T
SM_V10_1	4244444	C	T
SM_V10_1	4245942	C	T
SM_V10_1	4247156	T	C
SM_V10_1	4247743	G	A
SM_V10_1	4247884	T	G
SM_V10_1	4253145	C	G
SM_V10_1	4253330	C	T
SM_V10_1	4253442	A	G
SM_V10_1	4253873	A	G
SM_V10_1	4253966	T	C
SM_V10_1	4253974	T	C
SM_V10_1	4254315	A	G
SM_V10_1	4254834	T	C
SM_V10_1	4255820	C	T
SM_V10_1	4256710	T	C
SM_V10_1	4256850	C	A
SM_V10_1	4256972	C	T
SM_V10_1	4256993	A	G
SM_V10_1	4258165	T	C
SM_V10_1	4258794	C	T
SM_V10_1	4258902	G	A
SM_V10_1	4259357	T	C
SM_V10_1	4259519	C	T
SM_V10_1	4260145	T	A
SM_V10_1	4260154	T	A
SM_V10_1	4260238	A	G
SM_V10_1	4261628	G	C
SM_V10_1	4263012	G	A
SM_V10_1	4264082	T	C
SM_V10_1	4264467	C	T
SM_V10_1	4265328	C	T
SM_V10_1	4265447	C	T
SM_V10_1	4265557	G	T
SM_V10_1	4266488	T	C
SM_V10_1	4266882	G	A
SM_V10_1	4271796	C	G
SM_V10_1	4271824	C	T
SM_V10_1	4271828	A	G
SM_V10_1	4272047	A	G
SM_V10_1	4272417	A	G
SM_V10_1	4272499	G	A
SM_V10_1	4272622	T	G
SM_V10_1	4272671	G	A
SM_V10_1	4272796	A	G
SM_V10_1	4272897	A	G
SM_V10_1	4272899	A	C
SM_V10_1	4272981	T	G
SM_V10_1	4272990	A	G
SM_V10_1	4273266	A	G
SM_V10_1	4273383	G	A
SM_V10_1	4273567	G	A
SM_V10_1	4273837	C	T
SM_V10_1	4273981	A	G
SM_V10_1	4274007	T	C
SM_V10_1	4274114	A	G
SM_V10_1	4274422	C	T
SM_V10_1	4274448	T	A
SM_V10_1	4274449	T	G
SM_V10_1	4274541	A	G
SM_V10_1	4274727	T	C
SM_V10_1	4274732	C	A
SM_V10_1	4274763	G	T
SM_V10_1	4274768	G	A
SM_V10_1	4274794	C	T
SM_V10_1	4274908	G	A
SM_V10_1	4274970	A	G
SM_V10_1	4274974	A	G
SM_V10_1	4275010	G	A
SM_V10_1	4275032	C	T
SM_V10_1	4275215	A	G
SM_V10_1	4275250	C	T
SM_V10_1	4275313	C	T
SM_V10_1	4275314	C	T
SM_V10_1	4275419	C	T
SM_V10_1	4275565	G	A
SM_V10_1	4275682	C	A
SM_V10_1	4275951	A	C
SM_V10_1	4276075	C	A
SM_V10_1	4276438	C	T
SM_V10_1	4276506	A	G
SM_V10_1	4276557	C	T
SM_V10_1	4276659	G	A
SM_V10_1	4276674	G	A
SM_V10_1	4276774	G	T
SM_V10_1	4277053	C	T
SM_V10_1	4277103	T	C
SM_V10_1	4277135	T	A
SM_V10_1	4277136	A	T
SM_V10_1	4277144	A	T
SM_V10_1	4277237	T	A
SM_V10_1	4277238	T	C
SM_V10_1	4277369	T	A
SM_V10_1	4277431	T	A
SM_V10_1	4277601	A	G
SM_V10_1	4277685	G	A
SM_V10_1	4277765	A	G
SM_V10_1	4277789	A	G
SM_V10_1	4277863	T	G
SM_V10_1	4278164	T	A
SM_V10_1	4278244	A	G
SM_V10_1	4278434	A	G
SM_V10_1	4278534	G	A
SM_V10_1	4278626	A	G
SM_V10_1	4278716	A	C
SM_V10_1	4278758	G	A
SM_V10_1	4278864	C	T
SM_V10_1	4278930	A	G
SM_V10_1	4278966	A	G
SM_V10_1	4279002	A	T
SM_V10_1	4279004	C	T
SM_V10_1	4279072	G	A
SM_V10_1	4279147	T	A
SM_V10_1	4279417	T	A
SM_V10_1	4279505	C	A
SM_V10_1	4279583	C	T
SM_V10_1	4279625	G	A
SM_V10_1	4279634	C	T
SM_V10_1	4279823	G	A
SM_V10_1	4279942	G	A
SM_V10_1	4279981	T	C
SM_V10_1	4280206	C	T
SM_V10_1	4280848	T	G
SM_V10_1	4280970	A	G
SM_V10_1	4281216	A	G
SM_V10_1	4281964	T	C
SM_V10_1	4282242	A	G
SM_V10_1	4287952	A	T
SM_V10_1	4295827	T	C
SM_V10_1	4308614	A	G
SM_V10_1	4308856	T	C
SM_V10_1	4308870	T	G
SM_V10_1	4309820	G	A
SM_V10_1	4312310	G	A
SM_V10_1	4312438	T	G
SM_V10_1	4312950	A	G
SM_V10_1	4315046	T	A
SM_V10_1	4316959	A	C
SM_V10_1	4317922	A	C
SM_V10_1	4318705	T	C
SM_V10_1	4319293	C	A
SM_V10_1	4320994	C	G
SM_V10_1	4321167	G	A
SM_V10_1	4322453	T	C
SM_V10_1	4322463	T	C
SM_V10_1	4324151	C	G
SM_V10_1	4324427	T	C
SM_V10_1	4324934	G	A
SM_V10_1	4324986	C	T
SM_V10_1	4325108	C	A
SM_V10_1	4325146	T	C
SM_V10_1	4325715	C	T
SM_V10_1	4326240	A	C
SM_V10_1	4328862	A	G
SM_V10_1	4329820	C	T
SM_V10_1	4330027	A	G
SM_V10_1	4330305	A	G
SM_V10_1	4330433	G	T
SM_V10_1	4330784	C	T
SM_V10_1	4331316	G	A
SM_V10_1	4332179	G	A
SM_V10_1	4333009	T	C
SM_V10_1	4333114	C	T
SM_V10_1	4333786	T	C
SM_V10_1	4333848	G	A
SM_V10_1	4333928	G	A
SM_V10_1	4334175	G	A
SM_V10_1	4334435	C	T
SM_V10_1	4334452	G	A
SM_V10_1	4334493	C	T
SM_V10_1	4335001	G	A
SM_V10_1	4336106	A	G
SM_V10_1	4336255	A	G
SM_V10_1	4336390	A	G
SM_V10_1	4336575	G	A
SM_V10_1	4336808	T	A
SM_V10_1	4337143	G	A
SM_V10_1	4337275	A	G
SM_V10_1	4337802	C	T
SM_V10_1	4338089	G	A
SM_V10_1	4338572	A	G
SM_V10_1	4338618	T	C
SM_V10_1	4338698	G	A
SM_V10_1	4339454	A	G
SM_V10_1	4339598	C	T
SM_V10_1	4340016	A	G
SM_V10_1	4340172	C	T
SM_V10_1	4340911	T	C
SM_V10_1	4340957	A	G
SM_V10_1	4341571	T	G
SM_V10_1	4341651	G	A
SM_V10_1	4341662	A	G
SM_V10_1	4341714	A	C
SM_V10_1	4341824	T	C
SM_V10_1	4342144	T	C
SM_V10_1	4342422	G	A
SM_V10_1	4342581	T	C
SM_V10_1	4342593	C	T
SM_V10_1	4343291	T	C
SM_V10_1	4343603	G	A
SM_V10_1	4343625	C	G
SM_V10_1	4343767	C	T
SM_V10_1	4343958	T	C
SM_V10_1	4344027	T	C
SM_V10_1	4344089	G	A
SM_V10_1	4344593	G	A
SM_V10_1	4344960	G	A
SM_V10_1	4345000	T	C
SM_V10_1	4345202	C	T
SM_V10_1	4345406	G	T
SM_V10_1	4345541	C	A
SM_V10_1	4345844	G	A
SM_V10_1	4345907	G	A
SM_V10_1	4346330	T	G
SM_V10_1	4347413	A	T
SM_V10_1	4347537	T	G
SM_V10_1	4348954	C	T
SM_V10_1	4349386	G	A
SM_V10_1	4349409	G	T
SM_V10_1	4349485	G	A
SM_V10_1	4349522	T	C
SM_V10_1	4349560	G	A
SM_V10_1	4349605	T	C
SM_V10_1	4349748	T	C
SM_V10_1	4349791	C	T
SM_V10_1	4349870	G	A
SM_V10_1	4350018	T	C
SM_V10_1	4350028	A	G
SM_V10_1	4350034	G	T
SM_V10_1	4350137	A	C
SM_V10_1	4350144	T	C
SM_V10_1	4350147	A	G
SM_V10_1	4350168	T	C
SM_V10_1	4350183	A	C
SM_V10_1	4350225	G	A
SM_V10_1	4350337	G	A
SM_V10_1	4350582	G	A
SM_V10_1	4351929	A	C
SM_V10_1	4353935	T	C
SM_V10_1	4354330	A	C
SM_V10_1	4356912	T	A
SM_V10_1	4356913	A	G
SM_V10_1	4361007	C	T
SM_V10_1	4362494	C	T
SM_V10_1	4362574	C	G
SM_V10_1	4368826	T	A
SM_V10_1	4434076	A	G
SM_V10_1	4437176	G	A
SM_V10_1	4441185	A	T
SM_V10_1	4441300	T	A
SM_V10_1	4441356	G	T
SM_V10_1	4441389	A	T
SM_V10_1	4441454	C	T
SM_V10_1	4441568	T	C
SM_V10_1	4442450	C	A
SM_V10_1	4442612	A	T
SM_V10_1	4442662	G	A
SM_V10_1	4442928	C	T
SM_V10_1	4442974	C	T
SM_V10_1	4443471	A	T
SM_V10_1	4443637	A	T
SM_V10_1	4443655	G	A
SM_V10_1	4443656	A	C
SM_V10_1	4443695	T	G
SM_V10_1	4443741	C	A
SM_V10_1	4453533	G	A
SM_V10_1	4460491	A	G
SM_V10_1	4482403	A	C
SM_V10_1	4484552	C	T
SM_V10_1	4511692	G	A
SM_V10_1	4512958	C	T
SM_V10_1	4513154	A	G
SM_V10_1	4523309	C	A
SM_V10_1	4523656	C	T
SM_V10_1	4525906	T	A
SM_V10_1	4527623	G	A
SM_V10_1	4531271	G	A
SM_V10_1	4531289	T	C
SM_V10_1	4531291	A	G
SM_V10_1	4531464	C	T
SM_V10_1	4532733	C	A
SM_V10_1	4542127	A	T
SM_V10_1	4544485	G	T
SM_V10_1	4557095	G	A
SM_V10_1	4562292	A	G
SM_V10_1	4563042	T	C
SM_V10_1	4563187	T	C
SM_V10_1	4564101	G	T
SM_V10_1	4565169	G	T
SM_V10_1	4565190	A	G
SM_V10_1	4566485	G	A
SM_V10_1	4567476	A	G
SM_V10_1	4567533	A	G
SM_V10_1	4567587	A	G
SM_V10_1	4568352	A	T
SM_V10_1	4568372	A	C
SM_V10_1	4568483	T	C
SM_V10_1	4568541	C	T
SM_V10_1	4568642	A	G
SM_V10_1	4568689	A	G
SM_V10_1	4568784	A	G
SM_V10_1	4568855	T	C
SM_V10_1	4568856	C	A
SM_V10_1	4569170	T	C
SM_V10_1	4569232	A	G
SM_V10_1	4569334	C	T
SM_V10_1	4569810	A	G
SM_V10_1	4569865	C	T
SM_V10_1	4569881	C	G
SM_V10_1	4570080	G	A
SM_V10_1	4570125	C	T
SM_V10_1	4570212	C	T
SM_V10_1	4570264	G	C
SM_V10_1	4570273	T	C
SM_V10_1	4578309	A	C
SM_V10_1	4580519	A	T
SM_V10_1	4582599	G	T
SM_V10_1	4591164	T	C
SM_V10_1	4595799	C	T
SM_V10_1	4595800	T	G
SM_V10_1	4612927	T	A
SM_V10_1	4619940	C	T
SM_V10_1	4626435	T	G
SM_V10_1	4639357	A	G
SM_V10_1	4639537	C	A
SM_V10_1	4639539	G	A
SM_V10_1	4662825	T	C
SM_V10_1	4669534	G	A
SM_V10_1	4670337	A	T
SM_V10_1	4672366	T	A
SM_V10_1	4684509	A	G
SM_V10_1	4685176	T	G
SM_V10_1	4685964	A	C
SM_V10_1	4686239	A	G
SM_V10_1	4686586	T	C
SM_V10_1	4687696	C	T
SM_V10_1	4688049	G	T
SM_V10_1	4688706	G	A
SM_V10_1	4689451	T	C
SM_V10_1	4689516	A	G
SM_V10_1	4689546	T	C
SM_V10_1	4689757	T	C
SM_V10_1	4689800	G	A
SM_V10_1	4689992	A	T
SM_V10_1	4690041	G	A
SM_V10_1	4690147	T	C
SM_V10_1	4693687	G	A
SM_V10_1	4694553	A	G
SM_V10_1	4703914	A	C
SM_V10_1	4704250	T	A
SM_V10_1	4713095	T	C
SM_V10_1	4713564	A	G
SM_V10_1	4715781	A	T
SM_V10_1	4716380	A	G
SM_V10_1	4716731	A	G
SM_V10_1	4722905	T	C
SM_V10_1	4723321	G	A
SM_V10_1	4723322	C	T
SM_V10_1	4727996	A	G
SM_V10_1	4729371	G	A
SM_V10_1	4729669	G	C
SM_V10_1	4731414	C	T
SM_V10_1	4731787	A	C
SM_V10_1	4732857	G	A
SM_V10_1	4732906	A	G
SM_V10_1	4733060	T	C
SM_V10_1	4733069	A	G
SM_V10_1	4733118	T	G
SM_V10_1	4733315	A	G
SM_V10_1	4741225	T	A
SM_V10_1	4746779	C	A
SM_V10_1	4748831	A	C
SM_V10_1	4751274	C	T
SM_V10_1	4775174	T	C
SM_V10_1	4778491	G	A
SM_V10_1	4784235	T	C
SM_V10_1	4806407	A	G
SM_V10_1	4806562	A	G
SM_V10_1	4820884	G	C
SM_V10_1	4825992	C	T
SM_V10_1	4828405	G	T
SM_V10_1	4828611	C	T
SM_V10_1	4828861	A	G
SM_V10_1	4837847	C	T
SM_V10_1	4847429	G	A
SM_V10_1	4871029	G	C
SM_V10_1	4886672	C	T
SM_V10_1	4931947	C	T
SM_V10_1	4966149	C	A
SM_V10_1	4967982	G	C
SM_V10_1	4978561	C	T
SM_V10_1	4982211	A	G
SM_V10_1	5000420	A	G
SM_V10_1	5001145	T	C
SM_V10_1	5019294	C	T
SM_V10_1	5026594	C	G
SM_V10_1	5028975	A	G
SM_V10_1	5030712	C	T
SM_V10_1	5031587	A	G
SM_V10_1	5055199	A	G
SM_V10_1	5055823	T	C
SM_V10_1	5058689	A	G
SM_V10_1	5058696	A	G
SM_V10_1	5059901	G	A
SM_V10_1	5084570	G	C
SM_V10_1	5091017	T	C
SM_V10_1	5091420	C	T
SM_V10_1	5091453	A	G
SM_V10_1	5091455	G	A
SM_V10_1	5091473	G	A
SM_V10_1	5091548	T	C
SM_V10_1	5091637	A	G
SM_V10_1	5092516	G	A
SM_V10_1	5092989	T	A
SM_V10_1	5093202	T	C
SM_V10_1	5093825	C	G
SM_V10_1	5093937	A	C
SM_V10_1	5094016	T	C
SM_V10_1	5094114	T	G
SM_V10_1	5096950	A	C
SM_V10_1	5101636	G	A
SM_V10_1	5101697	T	C
SM_V10_1	5101744	A	T
SM_V10_1	5101817	A	G
SM_V10_1	5101840	G	A
SM_V10_1	5101864	C	T
SM_V10_1	5101951	G	A
SM_V10_1	5101959	A	G
SM_V10_1	5102033	G	A
SM_V10_1	5102382	C	G
SM_V10_1	5102521	G	A
SM_V10_1	5102620	T	G
SM_V10_1	5102756	A	G
SM_V10_1	5102964	C	A
SM_V10_1	5103153	G	A
SM_V10_1	5103749	T	A
SM_V10_1	5103809	A	G
SM_V10_1	5103846	G	A
SM_V10_1	5103971	C	T
SM_V10_1	5104162	A	G
SM_V10_1	5104258	A	G
SM_V10_1	5104403	A	G
SM_V10_1	5104437	A	G
SM_V10_1	5104455	A	G
SM_V10_1	5104479	T	A
SM_V10_1	5104807	G	A
SM_V10_1	5105087	A	G
SM_V10_1	5105247	C	T
SM_V10_1	5105316	C	G
SM_V10_1	5105762	G	A
SM_V10_1	5105897	G	A
SM_V10_1	5105922	C	A
SM_V10_1	5106003	A	G
SM_V10_1	5106007	T	C
SM_V10_1	5106467	G	A
SM_V10_1	5106520	C	T
SM_V10_1	5106873	C	T
SM_V10_1	5107341	A	G
SM_V10_1	5107415	G	A
SM_V10_1	5107557	T	C
SM_V10_1	5107668	G	A
SM_V10_1	5108247	T	G
SM_V10_1	5108531	T	C
SM_V10_1	5108738	G	A
SM_V10_1	5108826	C	T
SM_V10_1	5108852	G	C
SM_V10_1	5108865	T	C
SM_V10_1	5109145	A	T
SM_V10_1	5109306	G	T
SM_V10_1	5109665	G	A
SM_V10_1	5112779	T	A
SM_V10_1	5114263	C	G
SM_V10_1	5117178	A	T
SM_V10_1	5145949	A	G
SM_V10_1	5151743	A	G
SM_V10_1	5163745	G	A
SM_V10_1	5177568	C	T
SM_V10_1	5186195	A	G
SM_V10_1	5193048	A	G
SM_V10_1	5196267	A	G
SM_V10_1	5217649	T	A
SM_V10_1	5217697	T	C
SM_V10_1	5217943	G	A
SM_V10_1	5217949	T	A
SM_V10_1	5218104	A	T
SM_V10_1	5218159	A	G
SM_V10_1	5218887	A	G
SM_V10_1	5219014	T	C
SM_V10_1	5219106	A	G
SM_V10_1	5219727	T	G
SM_V10_1	5224064	G	A
SM_V10_1	5236973	C	T
SM_V10_1	5238100	T	C
SM_V10_1	5238278	C	T
SM_V10_1	5238308	A	T
SM_V10_1	5252411	C	A
SM_V10_1	5252447	T	C
SM_V10_1	5252608	A	C
SM_V10_1	5252642	C	T
SM_V10_1	5252824	G	A
SM_V10_1	5252929	G	A
SM_V10_1	5252937	C	T
SM_V10_1	5253547	C	T
SM_V10_1	5253926	A	G
SM_V10_1	5254794	G	A
SM_V10_1	5256486	A	G
SM_V10_1	5256738	T	C
SM_V10_1	5258411	G	T
SM_V10_1	5258412	C	T
SM_V10_1	5284630	C	T
SM_V10_1	5286090	C	T
SM_V10_1	5286303	C	A
SM_V10_1	5287838	C	T
SM_V10_1	5290126	T	C
SM_V10_1	5290138	G	A
SM_V10_1	5309951	T	C
SM_V10_1	5310401	A	T
SM_V10_1	5310705	C	T
SM_V10_1	5311328	G	A
SM_V10_1	5311513	A	T
SM_V10_1	5311750	A	G
SM_V10_1	5312556	A	T
SM_V10_1	5312558	G	A
SM_V10_1	5343382	T	A
SM_V10_1	5357764	G	A
SM_V10_1	5391128	T	A
SM_V10_1	5391173	T	C
SM_V10_1	5391293	G	T
SM_V10_1	5409008	C	T
SM_V10_1	5411748	G	A
SM_V10_1	5416537	A	C
SM_V10_1	5416545	G	A
SM_V10_1	5416735	T	C
SM_V10_1	5421848	G	A
SM_V10_1	5421862	G	A
SM_V10_1	5421920	A	T
SM_V10_1	5421940	C	T
SM_V10_1	5422284	A	C
SM_V10_1	5422377	C	A
SM_V10_1	5422393	C	T
SM_V10_1	5422475	G	A
SM_V10_1	5422496	A	G
SM_V10_1	5422499	T	C
SM_V10_1	5422523	C	T
SM_V10_1	5422565	G	A
SM_V10_1	5422569	A	G
SM_V10_1	5422635	G	A
SM_V10_1	5422685	G	A
SM_V10_1	5422721	G	A
SM_V10_1	5422722	T	C
SM_V10_1	5422845	A	C
SM_V10_1	5423202	A	G
SM_V10_1	5423203	C	G
SM_V10_1	5424154	G	C
SM_V10_1	5424156	T	C
SM_V10_1	5424293	C	T
SM_V10_1	5424305	T	C
SM_V10_1	5424316	A	G
SM_V10_1	5424560	T	A
SM_V10_1	5424725	A	G
SM_V10_1	5424781	A	T
SM_V10_1	5424823	G	A
SM_V10_1	5424882	G	C
SM_V10_1	5424923	T	C
SM_V10_1	5424980	T	C
SM_V10_1	5424992	G	A
SM_V10_1	5425267	T	C
SM_V10_1	5429220	A	G
SM_V10_1	5429445	T	C
SM_V10_1	5429530	A	G
SM_V10_1	5429628	C	T
SM_V10_1	5429788	C	T
SM_V10_1	5429805	T	C
SM_V10_1	5429883	C	T
SM_V10_1	5430083	G	A
SM_V10_1	5430553	C	G
SM_V10_1	5431079	A	G
SM_V10_1	5431114	T	C
SM_V10_1	5431272	T	C
SM_V10_1	5431318	A	G
SM_V10_1	5431355	A	G
SM_V10_1	5431405	A	C
SM_V10_1	5431418	C	T
SM_V10_1	5431435	C	T
SM_V10_1	5431473	G	C
SM_V10_1	5431606	T	A
SM_V10_1	5431721	A	G
SM_V10_1	5432164	T	C
SM_V10_1	5432181	G	A
SM_V10_1	5432325	G	A
SM_V10_1	5432565	G	A
SM_V10_1	5432782	C	T
SM_V10_1	5433035	T	G
SM_V10_1	5433041	C	T
SM_V10_1	5433146	T	C
SM_V10_1	5433177	T	C
SM_V10_1	5433638	G	A
SM_V10_1	5433650	G	A
SM_V10_1	5433800	A	G
SM_V10_1	5433805	A	G
SM_V10_1	5433889	A	G
SM_V10_1	5433958	C	T
SM_V10_1	5435106	T	C
SM_V10_1	5435364	T	A
SM_V10_1	5435371	T	C
SM_V10_1	5439486	T	C
SM_V10_1	5569979	G	A
SM_V10_1	5586804	T	C
SM_V10_1	5598638	T	A
SM_V10_1	5665762	G	A
SM_V10_1	5665763	C	T
SM_V10_1	5665767	A	G
SM_V10_1	5665770	G	A
SM_V10_1	5665771	G	C
SM_V10_1	5665814	T	G
SM_V10_1	5665820	G	T
SM_V10_1	5665821	C	T
SM_V10_1	5773278	C	T
SM_V10_1	5847098	A	G
SM_V10_1	5929623	A	C
SM_V10_1	5929624	G	A
SM_V10_1	5929629	C	G
SM_V10_1	5929632	T	C
SM_V10_1	6031504	T	C
SM_V10_1	6067734	G	A
SM_V10_1	6078984	T	C
SM_V10_1	6096127	A	G
SM_V10_1	6096693	G	A
SM_V10_1	6199905	C	T
SM_V10_1	6408891	T	C
SM_V10_1	6409481	G	A
SM_V10_1	6537473	C	A
SM_V10_1	6537479	A	G
SM_V10_1	6538286	A	T
SM_V10_1	6571843	C	T
SM_V10_1	6574773	C	T
SM_V10_1	6575433	A	G
SM_V10_1	6592347	C	T
SM_V10_1	6596304	G	A
SM_V10_1	6599329	T	A
SM_V10_1	6602663	C	T
SM_V10_1	6608762	C	T
SM_V10_1	6628919	A	G
SM_V10_1	6638291	A	G
SM_V10_1	6638519	G	A
SM_V10_1	6638811	C	T
SM_V10_1	6639313	A	G
SM_V10_1	6639364	A	G
SM_V10_1	6639465	T	C
SM_V10_1	6639529	G	A
SM_V10_1	6639915	A	G
SM_V10_1	6640542	T	C
SM_V10_1	6641114	A	G
SM_V10_1	6641137	A	G
SM_V10_1	6642833	A	G
SM_V10_1	6644173	A	T
SM_V10_1	6645661	C	T
SM_V10_1	6645832	G	A
SM_V10_1	6646113	T	G
SM_V10_1	6646132	C	G
SM_V10_1	6646525	G	A
SM_V10_1	6646811	C	G
SM_V10_1	6647566	A	G
SM_V10_1	6647896	A	T
SM_V10_1	6647988	G	A
SM_V10_1	6648606	G	A
SM_V10_1	6649569	C	T
SM_V10_1	6650617	G	A
SM_V10_1	6650784	C	T
SM_V10_1	6650905	C	T
SM_V10_1	6651152	G	A
SM_V10_1	6651952	A	T
SM_V10_1	6652064	A	G
SM_V10_1	6652280	C	T
SM_V10_1	6652602	A	T
SM_V10_1	6652791	C	T
SM_V10_1	6652962	C	T
SM_V10_1	6653024	A	C
SM_V10_1	6653232	T	C
SM_V10_1	6653439	G	A
SM_V10_1	6653505	T	A
SM_V10_1	6653811	C	T
SM_V10_1	6657482	C	T
SM_V10_1	6657586	C	T
SM_V10_1	6658649	G	A
SM_V10_1	6658748	G	A
SM_V10_1	6659804	C	T
SM_V10_1	6659928	A	C
SM_V10_1	6660038	G	A
SM_V10_1	6660210	G	A
SM_V10_1	6660333	G	A
SM_V10_1	6660559	T	C
SM_V10_1	6661121	C	A
SM_V10_1	6661227	T	C
SM_V10_1	6661424	C	T
SM_V10_1	6661785	C	T
SM_V10_1	6661867	A	G
SM_V10_1	6662204	T	C
SM_V10_1	6662300	T	C
SM_V10_1	6663043	G	A
SM_V10_1	6663399	G	A
SM_V10_1	6663435	T	C
SM_V10_1	6664303	G	A
SM_V10_1	6664933	T	C
SM_V10_1	6665540	A	G
SM_V10_1	6665801	T	G
SM_V10_1	6666441	T	C
SM_V10_1	6666556	G	A
SM_V10_1	6666623	C	A
SM_V10_1	6666632	T	C
SM_V10_1	6667009	A	G
SM_V10_1	6667712	T	C
SM_V10_1	6667786	A	G
SM_V10_1	6667998	A	G
SM_V10_1	6668186	C	A
SM_V10_1	6668205	G	C
SM_V10_1	6668355	G	A
SM_V10_1	6668500	C	T
SM_V10_1	6668793	A	G
SM_V10_1	6669295	T	G
SM_V10_1	6669477	A	G
SM_V10_1	6669577	G	A
SM_V10_1	6670338	A	G
SM_V10_1	6670342	A	G
SM_V10_1	6670414	C	T
SM_V10_1	6670757	G	A
SM_V10_1	6671235	G	A
SM_V10_1	6671555	G	A
SM_V10_1	6671719	A	T
SM_V10_1	6671985	C	T
SM_V10_1	6672091	C	T
SM_V10_1	6672211	T	C
SM_V10_1	6672400	T	A
SM_V10_1	6672449	T	G
SM_V10_1	6672978	A	G
SM_V10_1	6672993	C	T
SM_V10_1	6673194	T	C
SM_V10_1	6673443	T	C
SM_V10_1	6674157	C	T
SM_V10_1	6674499	C	T
SM_V10_1	6674841	C	T
SM_V10_1	6675090	A	G
SM_V10_1	6675369	T	G
SM_V10_1	6675652	C	T
SM_V10_1	6675951	G	T
SM_V10_1	6676337	C	T
SM_V10_1	6676451	A	T
SM_V10_1	6676813	A	G
SM_V10_1	6676816	C	T
SM_V10_1	6684737	C	T
SM_V10_1	6684841	T	C
SM_V10_1	6685042	C	T
SM_V10_1	6685450	A	T
SM_V10_1	6685787	G	A
SM_V10_1	6686143	T	A
SM_V10_1	6686513	T	C
SM_V10_1	6686760	G	T
SM_V10_1	6687012	C	T
SM_V10_1	6687428	G	T
SM_V10_1	6687860	C	T
SM_V10_1	6688325	A	T
SM_V10_1	6688515	C	T
SM_V10_1	6689659	C	T
SM_V10_1	6689744	C	T
SM_V10_1	6689862	T	C
SM_V10_1	6689873	C	T
SM_V10_1	6689875	A	G
SM_V10_1	6690128	G	A
SM_V10_1	6690207	T	C
SM_V10_1	6690302	T	C
SM_V10_1	6691496	T	C
SM_V10_1	6691566	C	T
SM_V10_1	6691569	G	A
SM_V10_1	6691595	C	A
SM_V10_1	6691632	C	T
SM_V10_1	6691690	C	G
SM_V10_1	6691700	A	G
SM_V10_1	6691905	A	G
SM_V10_1	6691947	A	G
SM_V10_1	6691973	G	A
SM_V10_1	6692302	T	A
SM_V10_1	6692789	T	A
SM_V10_1	6692830	C	T
SM_V10_1	6693516	T	C
SM_V10_1	6693961	A	G
SM_V10_1	6694172	C	T
SM_V10_1	6694609	G	A
SM_V10_1	6695132	C	T
SM_V10_1	6695175	C	T
SM_V10_1	6695785	T	C
SM_V10_1	6697357	C	T
SM_V10_1	6699434	G	A
SM_V10_1	6701124	G	A
SM_V10_1	6701525	T	A
SM_V10_1	6702206	T	C
SM_V10_1	6703095	G	A
SM_V10_1	6703778	C	T
SM_V10_1	6704056	T	A
SM_V10_1	6704173	G	A
SM_V10_1	6704548	G	A
SM_V10_1	6704679	T	G
SM_V10_1	6706394	A	G
SM_V10_1	6706670	T	A
SM_V10_1	6707074	C	T
SM_V10_1	6707777	A	C
SM_V10_1	6707896	A	G
SM_V10_1	6708004	T	C
SM_V10_1	6708569	A	G
SM_V10_1	6709426	A	G
SM_V10_1	6709644	T	C
SM_V10_1	6709934	G	A
SM_V10_1	6710196	T	C
SM_V10_1	6710387	T	C
SM_V10_1	6710873	A	G
SM_V10_1	6711069	T	C
SM_V10_1	6711378	A	G
SM_V10_1	6711409	G	A
SM_V10_1	6711661	G	A
SM_V10_1	6711808	T	C
SM_V10_1	6712279	G	A
SM_V10_1	6712655	A	T
SM_V10_1	6713215	C	T
SM_V10_1	6713388	G	A
SM_V10_1	6713620	G	A
SM_V10_1	6713660	G	A
SM_V10_1	6713915	A	C
SM_V10_1	6713986	A	G
SM_V10_1	6714252	C	G
SM_V10_1	6714266	A	T
SM_V10_1	6714475	C	T
SM_V10_1	6714838	T	A
SM_V10_1	6715251	C	A
SM_V10_1	6715354	A	G
SM_V10_1	6715454	G	A
SM_V10_1	6715535	G	A
SM_V10_1	6715550	A	T
SM_V10_1	6715572	T	C
SM_V10_1	6715798	A	T
SM_V10_1	6715824	G	A
SM_V10_1	6715825	C	A
SM_V10_1	6716076	A	G
SM_V10_1	6716293	T	C
SM_V10_1	6716503	A	G
SM_V10_1	6716653	G	A
SM_V10_1	6716655	G	C
SM_V10_1	6716669	C	T
SM_V10_1	6716784	A	G
SM_V10_1	6716808	A	G
SM_V10_1	6716928	C	A
SM_V10_1	6716952	T	C
SM_V10_1	6717699	C	G
SM_V10_1	6717704	G	T
SM_V10_1	6717705	A	G
SM_V10_1	6717712	G	A
SM_V10_1	6717715	G	T
SM_V10_1	6717721	G	A
SM_V10_1	6717740	C	T
SM_V10_1	6717816	C	T
SM_V10_1	6717865	G	A
SM_V10_1	6717942	A	T
SM_V10_1	6718011	C	T
SM_V10_1	6718114	G	A
SM_V10_1	6718454	A	G
SM_V10_1	6718507	T	C
SM_V10_1	6718832	T	A
SM_V10_1	6718847	G	C
SM_V10_1	6719071	G	A
SM_V10_1	6719260	A	G
SM_V10_1	6719265	A	G
SM_V10_1	6719275	A	T
SM_V10_1	6719332	A	C
SM_V10_1	6719381	A	G
SM_V10_1	6719397	T	C
SM_V10_1	6719407	C	T
SM_V10_1	6719472	G	A
SM_V10_1	6719521	T	C
SM_V10_1	6719772	T	A
SM_V10_1	6719823	T	C
SM_V10_1	6720098	A	G
SM_V10_1	6720133	C	T
SM_V10_1	6720344	G	A
SM_V10_1	6720490	C	T
SM_V10_1	6720615	G	A
SM_V10_1	6720648	G	A
SM_V10_1	6720731	T	C
SM_V10_1	6720816	A	C
SM_V10_1	6720858	C	G
SM_V10_1	6720913	C	T
SM_V10_1	6720955	C	T
SM_V10_1	6721493	C	T
SM_V10_1	6721504	T	C
SM_V10_1	6721945	A	G
SM_V10_1	6721999	G	A
SM_V10_1	6722339	G	A
SM_V10_1	6722353	T	A
SM_V10_1	6722381	G	A
SM_V10_1	6722533	G	A
SM_V10_1	6722631	T	C
SM_V10_1	6722653	A	G
SM_V10_1	6722748	T	C
SM_V10_1	6722817	T	C
SM_V10_1	6723006	A	G
SM_V10_1	6723090	T	G
SM_V10_1	6723665	A	G
SM_V10_1	6723971	C	T
[truncated: 215,659+ more rows]
