# Supplementary material for: Molecular dissection of laboratory contamination between two schistosome populations
Source: Parasit Vectors. 2024 Dec 22;17:528. doi: 10.1186/s13071-024-06588-9 (PMC11665219; doi:10.1186/s13071-024-06588-9)
Supplement: Supplementary file 4 — Supplementary Material 4. Table S2. List of SmLE-specific variants. The reference alleles are those shown at each position listed in version 10 of the S. mansoni reference genome (Wellcome Sanger Institute, BioProject PRJEA36577). [file 13071_2024_6588_MOESM4_ESM.xlsx]

## Sheet: TableS2
Table S2 - SmLE specific SNVs
Chromosome	Position	Reference allele	SmLE allele
SM_V10_1	40265	T	A
SM_V10_1	40267	C	A
SM_V10_1	145177	A	G
SM_V10_1	145184	C	G
SM_V10_1	145969	G	A
SM_V10_1	146015	C	T
SM_V10_1	146585	T	C
SM_V10_1	148045	C	G
SM_V10_1	148057	C	A
SM_V10_1	158012	T	C
SM_V10_1	365253	G	A
SM_V10_1	365267	G	A
SM_V10_1	365374	T	A
SM_V10_1	365389	A	G
SM_V10_1	365425	C	T
SM_V10_1	369174	T	A
SM_V10_1	578222	G	C
SM_V10_1	658354	G	A
SM_V10_1	659266	G	A
SM_V10_1	660028	T	C
SM_V10_1	664236	G	C
SM_V10_1	701641	C	A
SM_V10_1	850154	G	T
SM_V10_1	850168	T	C
SM_V10_1	850169	G	A
SM_V10_1	889539	G	T
SM_V10_1	1011584	C	T
SM_V10_1	1012902	T	C
SM_V10_1	1015283	T	G
SM_V10_1	1019625	C	T
SM_V10_1	1062038	A	G
SM_V10_1	1062792	G	A
SM_V10_1	1065646	C	A
SM_V10_1	1065647	C	T
SM_V10_1	1067074	T	A
SM_V10_1	1079167	A	T
SM_V10_1	1081687	C	T
SM_V10_1	1085102	G	A
SM_V10_1	1087007	A	G
SM_V10_1	1087926	T	A
SM_V10_1	1090827	T	C
SM_V10_1	1094389	A	G
SM_V10_1	1096318	T	G
SM_V10_1	1119491	T	A
SM_V10_1	1120356	G	A
SM_V10_1	1120474	A	G
SM_V10_1	1120756	T	C
SM_V10_1	1127365	T	C
SM_V10_1	1141704	G	A
SM_V10_1	1145927	G	T
SM_V10_1	1156998	C	T
SM_V10_1	1157563	G	A
SM_V10_1	1158026	A	C
SM_V10_1	1181349	G	A
SM_V10_1	1199465	G	T
SM_V10_1	1201549	T	C
SM_V10_1	1201649	G	A
SM_V10_1	1201766	G	A
SM_V10_1	1202084	G	C
SM_V10_1	1202404	T	G
SM_V10_1	1205343	A	G
SM_V10_1	1208783	G	C
SM_V10_1	1209384	T	C
SM_V10_1	1228128	T	A
SM_V10_1	1228168	A	G
SM_V10_1	1228212	A	G
SM_V10_1	1228227	T	G
SM_V10_1	1237571	G	A
SM_V10_1	1258489	T	C
SM_V10_1	1259456	T	C
SM_V10_1	1262866	A	G
SM_V10_1	1262868	A	C
SM_V10_1	1262954	A	C
SM_V10_1	1263786	T	G
SM_V10_1	1264498	G	A
SM_V10_1	1267952	G	A
SM_V10_1	1269125	C	T
SM_V10_1	1269126	A	G
SM_V10_1	1277434	T	C
SM_V10_1	1277476	G	A
SM_V10_1	1278067	G	A
SM_V10_1	1278446	T	A
SM_V10_1	1282795	A	T
SM_V10_1	1282831	G	A
SM_V10_1	1283202	G	C
SM_V10_1	1283762	T	C
SM_V10_1	1294007	G	A
SM_V10_1	1294716	T	C
SM_V10_1	1294872	T	G
SM_V10_1	1297511	A	T
SM_V10_1	1305377	A	G
SM_V10_1	1310030	T	C
SM_V10_1	1311613	T	A
SM_V10_1	1311654	T	A
SM_V10_1	1311695	G	A
SM_V10_1	1312032	T	C
SM_V10_1	1313821	T	C
SM_V10_1	1314603	G	A
SM_V10_1	1317880	A	G
SM_V10_1	1320153	G	A
SM_V10_1	1323879	G	T
SM_V10_1	1324727	A	G
SM_V10_1	1325776	C	A
SM_V10_1	1326067	G	A
SM_V10_1	1326934	G	A
SM_V10_1	1327096	C	T
SM_V10_1	1334981	G	C
SM_V10_1	1341997	T	G
SM_V10_1	1341999	T	G
SM_V10_1	1348709	T	C
SM_V10_1	1355065	C	G
SM_V10_1	1356727	A	G
SM_V10_1	1359350	A	T
SM_V10_1	1361166	T	C
SM_V10_1	1368278	T	G
SM_V10_1	1371719	T	A
SM_V10_1	1374289	T	A
SM_V10_1	1374545	T	C
SM_V10_1	1383836	A	T
SM_V10_1	1385542	G	A
SM_V10_1	1385610	T	A
SM_V10_1	1387121	G	T
SM_V10_1	1388603	A	G
SM_V10_1	1389696	G	C
SM_V10_1	1394346	G	A
SM_V10_1	1397958	T	G
SM_V10_1	1397959	A	G
SM_V10_1	1400844	G	A
SM_V10_1	1411683	T	C
SM_V10_1	1419492	T	C
SM_V10_1	1419496	C	A
SM_V10_1	1423967	T	C
SM_V10_1	1438039	T	G
SM_V10_1	1439905	T	A
SM_V10_1	1444879	T	C
SM_V10_1	1449011	A	G
SM_V10_1	1451978	T	C
SM_V10_1	1455844	C	T
SM_V10_1	1469072	C	T
SM_V10_1	1472028	G	A
SM_V10_1	1473882	A	G
SM_V10_1	1475522	C	T
SM_V10_1	1489627	T	C
SM_V10_1	1497395	A	G
SM_V10_1	1501939	G	T
SM_V10_1	1510811	T	A
SM_V10_1	1524006	T	C
SM_V10_1	1538278	G	A
SM_V10_1	1545269	A	T
SM_V10_1	1551013	G	T
SM_V10_1	1578556	T	C
SM_V10_1	1581229	A	G
SM_V10_1	1585268	G	A
SM_V10_1	1585368	C	A
SM_V10_1	1585425	G	A
SM_V10_1	1585850	G	T
SM_V10_1	1603309	T	C
SM_V10_1	1606216	T	G
SM_V10_1	1609065	C	T
SM_V10_1	1609414	T	C
SM_V10_1	1618694	A	T
SM_V10_1	1638949	T	C
SM_V10_1	1638990	C	T
SM_V10_1	1640847	C	T
SM_V10_1	1642110	T	G
SM_V10_1	1671861	T	C
SM_V10_1	1672323	T	C
SM_V10_1	1676625	A	G
SM_V10_1	1684730	T	C
SM_V10_1	1694307	G	C
SM_V10_1	1711606	G	T
SM_V10_1	1712324	C	T
SM_V10_1	1713616	T	A
SM_V10_1	1727405	T	A
SM_V10_1	1731985	A	G
SM_V10_1	1739053	T	A
SM_V10_1	1744741	T	A
SM_V10_1	1745392	T	C
SM_V10_1	1747596	G	A
SM_V10_1	1763399	A	G
SM_V10_1	1773597	A	G
SM_V10_1	1795143	T	C
SM_V10_1	1795157	C	T
SM_V10_1	1795174	A	G
SM_V10_1	1795841	C	G
SM_V10_1	1837919	G	A
SM_V10_1	1837937	T	G
SM_V10_1	1837943	A	G
SM_V10_1	1837958	C	G
SM_V10_1	1838161	A	G
SM_V10_1	1838227	T	C
SM_V10_1	1838230	T	A
SM_V10_1	1838294	T	G
SM_V10_1	1838352	G	A
SM_V10_1	1838372	T	G
SM_V10_1	1838419	A	T
SM_V10_1	1855969	A	G
SM_V10_1	1855973	C	T
SM_V10_1	1856017	A	T
SM_V10_1	1856266	G	A
SM_V10_1	1860137	G	A
SM_V10_1	1860138	G	A
SM_V10_1	1869338	G	A
SM_V10_1	1871586	A	T
SM_V10_1	1876339	T	C
SM_V10_1	1877150	G	A
SM_V10_1	1878279	G	C
SM_V10_1	1887957	T	G
SM_V10_1	1888483	C	T
SM_V10_1	1890511	T	C
SM_V10_1	1891982	T	C
SM_V10_1	1897111	G	A
SM_V10_1	1902627	C	A
SM_V10_1	1902803	A	G
SM_V10_1	1907859	G	T
SM_V10_1	1918978	G	T
SM_V10_1	1922814	A	T
SM_V10_1	1928343	G	A
SM_V10_1	1928345	T	A
SM_V10_1	1928670	A	T
SM_V10_1	1928946	C	A
SM_V10_1	1934697	T	C
SM_V10_1	1934698	T	C
SM_V10_1	1935490	A	G
SM_V10_1	1937224	T	A
SM_V10_1	1937226	T	C
SM_V10_1	1994361	T	G
SM_V10_1	2012259	T	C
SM_V10_1	2012572	C	A
SM_V10_1	2027144	C	T
SM_V10_1	2031412	A	G
SM_V10_1	2033180	T	A
SM_V10_1	2038966	A	G
SM_V10_1	2042711	G	A
SM_V10_1	2046279	T	A
SM_V10_1	2049633	A	G
SM_V10_1	2053027	A	G
SM_V10_1	2064814	A	T
SM_V10_1	2065319	C	T
SM_V10_1	2077212	G	A
SM_V10_1	2109736	G	A
SM_V10_1	2111170	T	C
SM_V10_1	2112028	G	A
SM_V10_1	2114898	T	C
SM_V10_1	2121309	C	T
SM_V10_1	2122187	G	T
SM_V10_1	2124094	T	G
SM_V10_1	2130248	G	T
SM_V10_1	2137035	A	G
SM_V10_1	2137641	C	G
SM_V10_1	2142322	C	T
SM_V10_1	2143204	T	C
SM_V10_1	2144236	A	T
SM_V10_1	2156288	A	C
SM_V10_1	2157612	A	G
SM_V10_1	2159370	C	T
SM_V10_1	2164922	A	C
SM_V10_1	2165391	C	T
SM_V10_1	2168023	C	T
SM_V10_1	2172808	G	A
SM_V10_1	2174550	T	C
SM_V10_1	2177604	A	T
SM_V10_1	2178710	A	G
SM_V10_1	2179198	A	C
SM_V10_1	2185585	G	C
SM_V10_1	2187056	A	G
SM_V10_1	2189367	T	C
SM_V10_1	2189773	G	A
SM_V10_1	2191053	A	G
SM_V10_1	2191208	T	C
SM_V10_1	2196556	A	G
SM_V10_1	2198361	G	C
SM_V10_1	2198918	C	T
SM_V10_1	2199007	A	G
SM_V10_1	2201452	C	A
SM_V10_1	2203562	C	T
SM_V10_1	2204331	C	T
SM_V10_1	2207290	T	C
SM_V10_1	2301000	T	C
SM_V10_1	2305044	G	A
SM_V10_1	2537647	G	A
SM_V10_1	2544664	A	C
SM_V10_1	2545388	G	A
SM_V10_1	2938625	T	G
SM_V10_1	2938839	G	A
SM_V10_1	2979191	C	T
SM_V10_1	2979852	C	T
SM_V10_1	2983526	A	T
SM_V10_1	2983667	A	T
SM_V10_1	2984156	C	T
SM_V10_1	3062833	C	T
SM_V10_1	3063355	A	G
SM_V10_1	3073550	C	T
SM_V10_1	3156544	C	T
SM_V10_1	3156560	C	T
SM_V10_1	3157577	C	T
SM_V10_1	3157839	G	T
SM_V10_1	3158994	T	C
SM_V10_1	3160007	C	T
SM_V10_1	3166855	A	C
SM_V10_1	3168425	C	T
SM_V10_1	3184710	T	C
SM_V10_1	3334686	G	C
SM_V10_1	3334692	A	G
SM_V10_1	3334718	C	T
SM_V10_1	3334885	T	C
SM_V10_1	3334948	C	T
SM_V10_1	3334952	T	C
SM_V10_1	3335038	C	T
SM_V10_1	3335050	A	T
SM_V10_1	3337206	A	C
SM_V10_1	3337219	T	C
SM_V10_1	3337449	C	T
SM_V10_1	3337559	G	A
SM_V10_1	3337593	G	T
SM_V10_1	3337616	G	T
SM_V10_1	3337621	T	G
SM_V10_1	3338197	A	T
SM_V10_1	3338533	A	G
SM_V10_1	3339042	G	A
SM_V10_1	3339057	A	G
SM_V10_1	3339248	T	C
SM_V10_1	3339403	A	G
SM_V10_1	3339688	G	A
SM_V10_1	3339859	G	A
SM_V10_1	3339965	T	C
SM_V10_1	3340223	C	T
SM_V10_1	3340786	G	T
SM_V10_1	3340938	G	A
SM_V10_1	3383512	T	C
SM_V10_1	3443552	C	T
SM_V10_1	3443553	C	G
SM_V10_1	3456598	A	G
SM_V10_1	3517969	G	A
SM_V10_1	3625568	C	T
SM_V10_1	3625610	T	C
SM_V10_1	3625951	T	C
SM_V10_1	3626276	C	A
SM_V10_1	3626362	T	C
SM_V10_1	3626727	G	A
SM_V10_1	3627210	C	T
SM_V10_1	3627288	A	G
SM_V10_1	3627307	C	A
SM_V10_1	3627878	A	C
SM_V10_1	3629171	T	C
SM_V10_1	3636907	A	G
SM_V10_1	3637248	T	A
SM_V10_1	3638733	T	C
SM_V10_1	4055366	C	T
SM_V10_1	4057190	T	C
SM_V10_1	4057603	T	A
SM_V10_1	4058845	C	T
SM_V10_1	4058869	T	C
SM_V10_1	4059335	C	T
SM_V10_1	4059365	G	A
SM_V10_1	4059448	T	C
SM_V10_1	4059505	C	T
SM_V10_1	4059555	A	G
SM_V10_1	4059819	C	T
SM_V10_1	4059962	A	G
SM_V10_1	4060245	A	G
SM_V10_1	4061248	G	A
SM_V10_1	4065240	A	G
SM_V10_1	4066750	C	T
SM_V10_1	4068490	A	G
SM_V10_1	4073624	A	G
SM_V10_1	4074170	G	A
SM_V10_1	4074800	T	C
SM_V10_1	4075717	T	C
SM_V10_1	4076800	T	C
SM_V10_1	4076808	A	G
SM_V10_1	4077350	A	G
SM_V10_1	4077819	G	A
SM_V10_1	4078676	T	C
SM_V10_1	4078774	T	A
SM_V10_1	4079124	A	G
SM_V10_1	4079693	A	G
SM_V10_1	4080745	T	C
SM_V10_1	4082554	T	A
SM_V10_1	4083412	G	A
SM_V10_1	4084790	A	T
SM_V10_1	4085495	T	C
SM_V10_1	4085561	A	G
SM_V10_1	4085566	T	C
SM_V10_1	4085568	A	G
SM_V10_1	4085573	G	A
SM_V10_1	4085581	G	A
SM_V10_1	4085582	T	A
SM_V10_1	4087425	C	T
SM_V10_1	4095473	T	C
SM_V10_1	4107581	G	T
SM_V10_1	4107820	T	C
SM_V10_1	4109512	T	C
SM_V10_1	4111619	T	C
SM_V10_1	4116610	G	A
SM_V10_1	4118189	A	G
SM_V10_1	4127967	C	T
SM_V10_1	4127975	C	T
SM_V10_1	4127977	G	A
SM_V10_1	4130869	C	T
SM_V10_1	4132152	C	T
SM_V10_1	4136442	C	T
SM_V10_1	4136574	T	A
SM_V10_1	4136636	G	T
SM_V10_1	4139278	G	C
SM_V10_1	4139313	T	C
SM_V10_1	4140482	A	G
SM_V10_1	4141139	A	G
SM_V10_1	4141555	C	T
SM_V10_1	4143190	T	A
SM_V10_1	4143430	C	T
SM_V10_1	4143432	T	C
SM_V10_1	4253115	G	T
SM_V10_1	4253720	C	T
SM_V10_1	4260586	A	G
SM_V10_1	4260822	T	C
SM_V10_1	4281554	G	A
SM_V10_1	4282857	T	C
SM_V10_1	4282983	A	G
SM_V10_1	4283214	A	G
SM_V10_1	4283255	G	A
SM_V10_1	4283349	C	T
SM_V10_1	4283406	G	A
SM_V10_1	4283469	T	G
SM_V10_1	4283523	G	A
SM_V10_1	4283669	G	A
SM_V10_1	4284899	A	G
SM_V10_1	4286061	A	G
SM_V10_1	4286250	G	A
SM_V10_1	4286299	C	T
SM_V10_1	4286391	C	T
SM_V10_1	4286442	C	T
SM_V10_1	4286501	A	C
SM_V10_1	4286524	C	A
SM_V10_1	4286557	G	T
SM_V10_1	4287175	A	T
SM_V10_1	4287192	C	T
SM_V10_1	4287340	G	A
SM_V10_1	4287366	C	A
SM_V10_1	4287373	T	C
SM_V10_1	4287598	A	G
SM_V10_1	4287616	C	T
SM_V10_1	4288197	A	G
SM_V10_1	4288283	T	C
SM_V10_1	4288316	C	G
SM_V10_1	4288719	T	G
SM_V10_1	4288750	G	A
SM_V10_1	4288856	A	G
SM_V10_1	4289034	A	C
SM_V10_1	4289658	A	G
SM_V10_1	4290243	A	C
SM_V10_1	4290256	T	C
SM_V10_1	4290513	T	C
SM_V10_1	4293206	G	A
SM_V10_1	4293323	A	G
SM_V10_1	4294050	T	C
SM_V10_1	4294198	T	C
SM_V10_1	4296752	A	G
SM_V10_1	4297540	C	A
SM_V10_1	4303722	G	A
SM_V10_1	4320803	G	T
SM_V10_1	4342624	C	T
SM_V10_1	4550646	G	A
SM_V10_1	4550661	A	G
SM_V10_1	4561509	A	G
SM_V10_1	4568026	G	A
SM_V10_1	4568227	T	C
SM_V10_1	4612459	G	T
SM_V10_1	4612819	G	A
SM_V10_1	4612820	T	A
SM_V10_1	4612821	G	C
SM_V10_1	4614062	A	G
SM_V10_1	4617740	C	T
SM_V10_1	4618559	A	G
SM_V10_1	4622705	G	C
SM_V10_1	4626348	C	A
SM_V10_1	4657202	A	G
SM_V10_1	4657408	C	T
SM_V10_1	4658438	C	A
SM_V10_1	4659226	T	C
SM_V10_1	4659272	G	A
SM_V10_1	4659353	A	C
SM_V10_1	4659404	G	A
SM_V10_1	4659426	T	C
SM_V10_1	4662325	G	A
SM_V10_1	4662633	A	C
SM_V10_1	4681877	T	C
SM_V10_1	4681904	T	C
SM_V10_1	4682187	A	G
SM_V10_1	4682191	A	G
SM_V10_1	4682384	T	C
SM_V10_1	4682485	G	A
SM_V10_1	4683571	A	G
SM_V10_1	4683942	C	A
SM_V10_1	4684188	G	C
SM_V10_1	4684206	C	T
SM_V10_1	4685128	A	G
SM_V10_1	4685195	T	C
SM_V10_1	4686101	G	A
SM_V10_1	4687451	G	A
SM_V10_1	4687587	T	A
SM_V10_1	4687798	A	C
SM_V10_1	4687842	G	A
SM_V10_1	4687872	C	T
SM_V10_1	4688414	T	C
SM_V10_1	4688477	T	C
SM_V10_1	4688650	T	C
SM_V10_1	4689905	T	G
SM_V10_1	4693553	T	C
SM_V10_1	4695444	G	A
SM_V10_1	4695486	A	T
SM_V10_1	4696159	G	T
SM_V10_1	4696260	A	G
SM_V10_1	4697150	C	T
SM_V10_1	4697266	T	C
SM_V10_1	4697290	G	A
SM_V10_1	4697303	G	A
SM_V10_1	4697621	C	T
SM_V10_1	4698183	A	G
SM_V10_1	4698551	A	G
SM_V10_1	4698755	T	C
SM_V10_1	4699107	C	T
SM_V10_1	4699337	G	A
SM_V10_1	4699453	G	A
SM_V10_1	4699895	C	T
SM_V10_1	4700734	A	T
SM_V10_1	4700788	G	A
SM_V10_1	4701003	A	G
SM_V10_1	4701106	A	G
SM_V10_1	4701282	C	T
SM_V10_1	4701519	T	G
SM_V10_1	4701618	G	C
SM_V10_1	4701939	C	T
SM_V10_1	4702086	T	C
SM_V10_1	4702087	G	A
SM_V10_1	4702142	T	C
SM_V10_1	4702218	G	C
SM_V10_1	4702585	G	A
SM_V10_1	4702793	G	T
SM_V10_1	4702914	G	A
SM_V10_1	4702925	C	T
SM_V10_1	4702963	G	T
SM_V10_1	4703087	A	T
SM_V10_1	4703149	A	C
SM_V10_1	4703321	C	T
SM_V10_1	4703426	T	G
SM_V10_1	4703567	C	G
SM_V10_1	4703592	A	G
SM_V10_1	4703669	A	G
SM_V10_1	4703868	G	A
SM_V10_1	4703881	T	C
SM_V10_1	4703882	G	C
SM_V10_1	4703884	A	G
SM_V10_1	4703898	G	T
SM_V10_1	4704408	A	G
SM_V10_1	4704510	G	A
SM_V10_1	4704934	T	C
SM_V10_1	4705162	C	A
SM_V10_1	4705473	A	G
SM_V10_1	4705749	G	A
SM_V10_1	4705785	T	C
SM_V10_1	4706068	A	T
SM_V10_1	4706188	A	G
SM_V10_1	4706273	C	A
SM_V10_1	4706663	G	A
SM_V10_1	4706667	T	G
SM_V10_1	4706783	C	T
SM_V10_1	4707556	G	A
SM_V10_1	4707713	T	C
SM_V10_1	4707831	G	A
SM_V10_1	4708087	G	T
SM_V10_1	4708243	A	G
SM_V10_1	4708400	G	T
SM_V10_1	4711834	C	T
SM_V10_1	4712017	A	G
SM_V10_1	4712293	T	A
SM_V10_1	4712665	A	G
SM_V10_1	4712795	G	A
SM_V10_1	4712836	C	T
SM_V10_1	4713215	T	G
SM_V10_1	4713260	A	G
SM_V10_1	4713424	A	T
SM_V10_1	4713439	T	C
SM_V10_1	4714026	T	C
SM_V10_1	4714151	G	A
SM_V10_1	4714311	C	T
SM_V10_1	4714739	A	G
SM_V10_1	4714841	T	C
SM_V10_1	4715713	G	A
SM_V10_1	4717240	C	T
SM_V10_1	4717635	G	A
SM_V10_1	4717826	A	G
SM_V10_1	4718965	T	C
SM_V10_1	4719048	C	T
SM_V10_1	4719077	A	G
SM_V10_1	4719119	A	G
SM_V10_1	4719296	C	T
SM_V10_1	4719527	A	G
SM_V10_1	4719568	C	T
SM_V10_1	4719626	A	G
SM_V10_1	4719693	C	T
SM_V10_1	4719757	A	G
SM_V10_1	4719784	G	A
SM_V10_1	4719961	C	T
SM_V10_1	4720209	T	G
SM_V10_1	4720660	C	G
SM_V10_1	4721136	C	T
SM_V10_1	4722116	T	C
SM_V10_1	4723066	G	A
SM_V10_1	4723377	C	T
SM_V10_1	4723896	A	G
SM_V10_1	4723983	T	C
SM_V10_1	4726261	C	T
SM_V10_1	4727033	G	A
SM_V10_1	4727061	T	C
SM_V10_1	4727722	A	C
SM_V10_1	4727725	A	C
SM_V10_1	4728029	C	T
SM_V10_1	4728055	G	A
SM_V10_1	4728493	A	G
SM_V10_1	4728524	A	G
SM_V10_1	4728571	G	A
SM_V10_1	4728654	A	G
SM_V10_1	4729047	C	T
SM_V10_1	4729136	T	C
SM_V10_1	4729195	A	G
SM_V10_1	4729231	A	G
SM_V10_1	4729849	T	A
SM_V10_1	4732184	C	T
SM_V10_1	4732216	G	T
SM_V10_1	4733506	C	A
SM_V10_1	4733639	T	C
SM_V10_1	4733916	G	T
SM_V10_1	4734090	A	G
SM_V10_1	4737850	A	T
SM_V10_1	4737875	G	A
SM_V10_1	4738069	T	A
SM_V10_1	4738209	C	T
SM_V10_1	4738469	T	C
SM_V10_1	4738616	G	A
SM_V10_1	4738686	G	A
SM_V10_1	4738768	C	T
SM_V10_1	4738814	A	G
SM_V10_1	4739742	C	T
SM_V10_1	4739814	C	T
SM_V10_1	4742931	A	G
SM_V10_1	4745516	T	C
SM_V10_1	4747360	T	C
SM_V10_1	4747563	A	T
SM_V10_1	4748279	G	C
SM_V10_1	4768647	T	C
SM_V10_1	4899382	A	G
SM_V10_1	4906931	A	C
SM_V10_1	4908433	G	A
SM_V10_1	4909414	T	G
SM_V10_1	4909857	A	G
SM_V10_1	4947106	G	A
SM_V10_1	4962881	T	C
SM_V10_1	4963094	T	C
SM_V10_1	4963667	C	T
SM_V10_1	4963671	A	T
SM_V10_1	4963782	C	T
SM_V10_1	4964290	T	A
SM_V10_1	4964305	C	A
SM_V10_1	4964502	T	G
SM_V10_1	4964545	T	C
SM_V10_1	4964649	C	T
SM_V10_1	4964998	A	G
SM_V10_1	4965011	T	C
SM_V10_1	4965098	C	T
SM_V10_1	4965124	A	G
SM_V10_1	4965641	G	C
SM_V10_1	4965714	G	T
SM_V10_1	4965812	T	C
SM_V10_1	4966082	C	T
SM_V10_1	4966180	G	A
SM_V10_1	4966257	G	T
SM_V10_1	4966896	A	C
SM_V10_1	4967472	G	A
SM_V10_1	4967497	C	A
SM_V10_1	4967593	T	C
SM_V10_1	4969714	C	G
SM_V10_1	4969822	A	G
SM_V10_1	4970036	T	A
SM_V10_1	4970188	G	A
SM_V10_1	4970259	C	T
SM_V10_1	4971233	C	T
SM_V10_1	4971355	T	C
SM_V10_1	4971494	C	T
SM_V10_1	4971565	T	A
SM_V10_1	4971721	G	A
SM_V10_1	4971772	G	A
SM_V10_1	4971865	T	C
SM_V10_1	4971919	C	G
SM_V10_1	4971928	G	A
SM_V10_1	4972282	A	G
SM_V10_1	4972368	T	C
SM_V10_1	4972400	C	T
SM_V10_1	4972455	C	A
SM_V10_1	4972504	A	G
SM_V10_1	4972514	A	C
SM_V10_1	4972994	T	G
SM_V10_1	4973007	C	T
SM_V10_1	4973012	C	T
SM_V10_1	4973097	A	G
SM_V10_1	4973106	A	C
SM_V10_1	4973519	T	C
SM_V10_1	4973576	A	G
SM_V10_1	4973585	G	T
SM_V10_1	4973674	C	T
SM_V10_1	4973953	C	T
SM_V10_1	4974178	C	T
SM_V10_1	4974347	C	T
SM_V10_1	4974464	T	C
SM_V10_1	4974988	C	T
SM_V10_1	4975270	A	G
SM_V10_1	4975321	G	A
SM_V10_1	4975399	A	C
SM_V10_1	4975454	G	A
SM_V10_1	4975489	C	T
SM_V10_1	4976252	C	T
SM_V10_1	4976526	T	C
SM_V10_1	4977470	G	T
SM_V10_1	4977605	G	A
SM_V10_1	4978084	G	A
SM_V10_1	4978839	G	A
SM_V10_1	4979279	T	C
SM_V10_1	4979309	C	T
SM_V10_1	4979441	A	C
SM_V10_1	4979633	T	C
SM_V10_1	4980100	A	G
SM_V10_1	4980757	T	C
SM_V10_1	4980789	C	T
SM_V10_1	4980929	A	G
SM_V10_1	4980974	C	A
SM_V10_1	4980978	A	G
SM_V10_1	4981079	A	G
SM_V10_1	4981858	T	A
SM_V10_1	4981916	A	G
SM_V10_1	4982037	T	C
SM_V10_1	4982076	A	G
SM_V10_1	4982099	G	A
SM_V10_1	4982422	G	A
SM_V10_1	4982864	T	C
SM_V10_1	4983609	C	A
SM_V10_1	4983809	T	G
SM_V10_1	4984750	C	T
SM_V10_1	4985089	A	G
SM_V10_1	4985195	G	A
SM_V10_1	4985232	A	C
SM_V10_1	4985281	T	A
SM_V10_1	4986381	A	G
SM_V10_1	4986393	T	C
SM_V10_1	4986445	G	C
SM_V10_1	4986530	A	G
SM_V10_1	4986746	T	A
SM_V10_1	4986825	T	C
SM_V10_1	4986827	T	C
SM_V10_1	4987012	C	T
SM_V10_1	4987267	T	C
SM_V10_1	4987343	C	A
SM_V10_1	4987345	G	T
SM_V10_1	4987674	A	G
SM_V10_1	4987800	T	C
SM_V10_1	4988608	T	C
SM_V10_1	4988679	G	A
SM_V10_1	4988799	G	A
SM_V10_1	4988973	G	C
SM_V10_1	4989222	T	G
SM_V10_1	4989264	G	A
SM_V10_1	4989410	G	A
SM_V10_1	4989416	A	T
SM_V10_1	4989559	T	C
SM_V10_1	4989810	A	C
SM_V10_1	4989869	A	C
SM_V10_1	4989913	C	T
SM_V10_1	4990128	G	A
SM_V10_1	4990173	A	C
SM_V10_1	4990184	A	G
SM_V10_1	4990219	A	G
SM_V10_1	4990668	A	G
SM_V10_1	4990886	T	C
SM_V10_1	4992868	G	T
SM_V10_1	4993211	G	A
SM_V10_1	4993222	T	C
SM_V10_1	4993993	G	A
SM_V10_1	5057320	A	C
SM_V10_1	5057558	G	A
SM_V10_1	5057670	C	T
SM_V10_1	5057934	T	C
SM_V10_1	5057951	A	G
SM_V10_1	5058097	T	C
SM_V10_1	5059942	A	C
SM_V10_1	5061591	T	A
SM_V10_1	5062346	C	A
SM_V10_1	5062357	G	A
SM_V10_1	5062690	G	A
SM_V10_1	5062822	T	G
SM_V10_1	5062845	G	A
SM_V10_1	5062935	G	A
SM_V10_1	5063269	T	C
SM_V10_1	5064478	T	A
SM_V10_1	5065062	G	C
SM_V10_1	5065129	T	C
SM_V10_1	5065156	T	A
SM_V10_1	5065195	A	G
SM_V10_1	5077415	C	T
SM_V10_1	5080320	T	C
SM_V10_1	5103695	C	T
SM_V10_1	5108344	T	C
SM_V10_1	5215418	C	T
SM_V10_1	5215478	C	A
SM_V10_1	5215572	T	C
SM_V10_1	5216134	T	C
SM_V10_1	5220457	C	G
SM_V10_1	5231673	T	C
SM_V10_1	5236780	G	A
SM_V10_1	5236977	C	G
SM_V10_1	5237740	G	A
SM_V10_1	5238764	T	C
SM_V10_1	5238809	A	G
SM_V10_1	5238847	T	C
SM_V10_1	5238945	G	A
SM_V10_1	5238966	G	A
SM_V10_1	5239144	C	T
SM_V10_1	5239465	G	T
SM_V10_1	5239804	T	C
SM_V10_1	5239872	T	C
SM_V10_1	5240758	G	A
SM_V10_1	5241148	T	C
SM_V10_1	5241340	A	C
SM_V10_1	5241767	T	C
SM_V10_1	5241792	G	A
SM_V10_1	5241869	G	A
SM_V10_1	5242251	C	G
SM_V10_1	5242359	T	G
SM_V10_1	5243392	C	G
SM_V10_1	5243620	A	G
SM_V10_1	5244931	T	C
SM_V10_1	5244972	G	A
SM_V10_1	5245019	A	G
SM_V10_1	5245215	T	C
SM_V10_1	5245892	G	A
SM_V10_1	5246641	T	C
SM_V10_1	5246855	G	A
SM_V10_1	5247709	T	C
SM_V10_1	5247850	C	T
SM_V10_1	5248105	A	G
SM_V10_1	5250571	A	G
SM_V10_1	5250762	A	G
SM_V10_1	5250775	A	G
SM_V10_1	5250865	T	C
SM_V10_1	5250930	T	C
SM_V10_1	5251201	C	T
SM_V10_1	5252108	G	C
SM_V10_1	5252401	C	A
SM_V10_1	5255372	T	C
SM_V10_1	5257786	G	C
SM_V10_1	5257925	G	C
SM_V10_1	5258050	A	G
SM_V10_1	5258607	C	T
SM_V10_1	5258706	G	A
SM_V10_1	5259497	C	T
SM_V10_1	5260138	G	A
SM_V10_1	5260167	T	C
SM_V10_1	5260475	T	G
SM_V10_1	5260534	C	A
SM_V10_1	5263191	T	C
SM_V10_1	5263864	G	C
SM_V10_1	5263916	T	A
SM_V10_1	5264944	G	C
SM_V10_1	5264969	G	A
SM_V10_1	5265390	T	A
SM_V10_1	5266944	G	C
SM_V10_1	5267005	A	G
SM_V10_1	5267393	G	A
SM_V10_1	5268878	G	A
SM_V10_1	5268934	C	T
SM_V10_1	5269481	A	G
SM_V10_1	5269629	C	T
SM_V10_1	5271495	A	C
SM_V10_1	5271560	G	A
SM_V10_1	5271652	C	T
SM_V10_1	5271695	C	G
SM_V10_1	5272002	C	T
SM_V10_1	5272135	A	G
SM_V10_1	5272462	T	A
SM_V10_1	5272479	C	T
SM_V10_1	5273085	A	G
SM_V10_1	5273111	A	T
SM_V10_1	5273783	T	C
SM_V10_1	5274030	A	G
SM_V10_1	5274032	A	T
SM_V10_1	5274040	T	C
SM_V10_1	5274077	C	A
SM_V10_1	5275546	C	T
SM_V10_1	5277750	C	T
SM_V10_1	5277900	A	G
SM_V10_1	5278602	G	A
SM_V10_1	5279648	T	C
SM_V10_1	5279677	C	T
SM_V10_1	5280446	T	C
SM_V10_1	5280864	G	A
SM_V10_1	5281009	A	G
SM_V10_1	5281010	A	C
SM_V10_1	5281285	T	G
SM_V10_1	5282137	G	C
SM_V10_1	5282212	A	G
SM_V10_1	5282222	C	T
SM_V10_1	5283030	T	C
SM_V10_1	5283121	A	G
SM_V10_1	5284691	C	A
SM_V10_1	5284696	C	T
SM_V10_1	5285890	A	G
SM_V10_1	5285935	G	C
SM_V10_1	5286031	G	A
SM_V10_1	5286330	C	A
SM_V10_1	5286333	A	T
SM_V10_1	5286825	T	G
SM_V10_1	5286840	T	A
SM_V10_1	5286847	A	G
SM_V10_1	5286967	A	G
SM_V10_1	5286990	A	T
SM_V10_1	5287184	C	T
SM_V10_1	5287311	A	G
SM_V10_1	5288137	A	G
SM_V10_1	5288239	C	T
SM_V10_1	5289272	C	T
SM_V10_1	5291689	A	G
SM_V10_1	5365525	G	C
SM_V10_1	5376109	G	C
SM_V10_1	5386412	A	C
SM_V10_1	5398784	T	C
SM_V10_1	5430439	G	A
SM_V10_1	5442247	T	C
SM_V10_1	5442294	G	A
SM_V10_1	5443785	G	A
SM_V10_1	5444143	A	G
SM_V10_1	5444302	C	T
SM_V10_1	5444430	C	A
SM_V10_1	5444734	T	C
SM_V10_1	5445402	G	A
SM_V10_1	5450166	G	A
SM_V10_1	5563638	C	T
SM_V10_1	5591510	G	A
SM_V10_1	5597705	T	C
SM_V10_1	5598337	C	T
SM_V10_1	5611789	T	A
SM_V10_1	5612385	T	C
SM_V10_1	5612756	G	A
SM_V10_1	5622104	G	A
SM_V10_1	5625814	G	A
SM_V10_1	5642793	A	C
SM_V10_1	5688856	T	C
SM_V10_1	5727484	T	C
SM_V10_1	5763753	T	C
SM_V10_1	5765412	A	G
SM_V10_1	5769986	G	C
SM_V10_1	5840245	C	T
SM_V10_1	5840571	A	G
SM_V10_1	5841350	G	A
SM_V10_1	5851557	G	A
SM_V10_1	5894811	G	A
SM_V10_1	5896264	C	T
SM_V10_1	5897196	A	G
SM_V10_1	5904764	C	T
SM_V10_1	5924099	G	T
SM_V10_1	5956446	C	T
SM_V10_1	5989183	T	C
SM_V10_1	5996451	T	C
SM_V10_1	5999119	G	A
SM_V10_1	6001151	G	A
SM_V10_1	6011381	T	C
SM_V10_1	6011668	G	T
SM_V10_1	6022384	A	G
SM_V10_1	6062136	T	C
SM_V10_1	6099885	G	A
SM_V10_1	6101814	A	G
SM_V10_1	6116155	T	A
SM_V10_1	6121863	G	A
SM_V10_1	6130804	G	A
SM_V10_1	6138611	A	G
SM_V10_1	6167093	C	T
SM_V10_1	6169564	G	A
SM_V10_1	6185608	G	C
SM_V10_1	6188834	G	T
SM_V10_1	6196309	A	G
SM_V10_1	6201649	T	G
SM_V10_1	6212080	A	T
SM_V10_1	6222508	C	T
SM_V10_1	6233189	C	A
SM_V10_1	6235207	A	C
SM_V10_1	6273683	G	A
SM_V10_1	6297726	G	T
SM_V10_1	6313645	T	C
SM_V10_1	6323034	C	T
SM_V10_1	6373956	C	A
SM_V10_1	6405141	A	T
SM_V10_1	6483610	C	T
SM_V10_1	6538634	C	T
SM_V10_1	6552108	T	C
SM_V10_1	6552117	T	C
SM_V10_1	6552125	C	T
SM_V10_1	6552133	A	T
SM_V10_1	6552135	C	G
SM_V10_1	6552136	G	T
SM_V10_1	6552148	C	A
SM_V10_1	6552201	A	G
SM_V10_1	6552205	T	G
SM_V10_1	6553417	T	C
SM_V10_1	6553548	A	C
SM_V10_1	6553625	A	G
SM_V10_1	6554075	T	C
SM_V10_1	6554101	C	T
SM_V10_1	6555493	G	A
SM_V10_1	6556085	C	T
SM_V10_1	6560330	G	A
SM_V10_1	6560407	T	C
SM_V10_1	6560451	T	C
SM_V10_1	6560619	G	A
SM_V10_1	6560639	C	T
SM_V10_1	6560900	G	A
SM_V10_1	6561011	G	T
SM_V10_1	6561361	A	G
SM_V10_1	6561670	T	C
SM_V10_1	6561871	T	G
SM_V10_1	6562857	G	T
SM_V10_1	6563148	A	G
SM_V10_1	6563247	C	T
SM_V10_1	6563263	A	G
SM_V10_1	6563271	T	G
SM_V10_1	6563275	T	C
SM_V10_1	6563398	A	G
SM_V10_1	6563399	C	T
SM_V10_1	6563451	T	C
SM_V10_1	6563472	T	G
SM_V10_1	6563481	C	A
SM_V10_1	6563483	A	G
SM_V10_1	6563496	A	G
SM_V10_1	6563507	G	A
SM_V10_1	6563529	T	C
SM_V10_1	6563532	A	G
SM_V10_1	6563537	A	T
SM_V10_1	6563540	C	T
SM_V10_1	6563543	C	G
SM_V10_1	6563557	G	C
SM_V10_1	6563562	C	A
SM_V10_1	6564217	A	G
SM_V10_1	6564751	T	A
SM_V10_1	6564804	G	A
SM_V10_1	6565422	G	A
SM_V10_1	6567580	C	G
SM_V10_1	6569345	G	A
SM_V10_1	6570207	C	T
SM_V10_1	6570517	T	C
SM_V10_1	6573747	A	G
SM_V10_1	6574021	T	C
SM_V10_1	6574977	T	C
SM_V10_1	6579278	G	A
SM_V10_1	6580267	T	C
SM_V10_1	6586394	C	G
SM_V10_1	6590076	A	G
SM_V10_1	6592676	A	G
SM_V10_1	6598125	T	C
SM_V10_1	6599204	A	G
SM_V10_1	6599453	G	T
SM_V10_1	6600079	T	C
SM_V10_1	6602724	C	T
SM_V10_1	6603385	C	T
SM_V10_1	6603498	G	A
SM_V10_1	6603684	T	G
SM_V10_1	6603724	C	T
SM_V10_1	6604008	T	C
SM_V10_1	6617250	C	G
SM_V10_1	6618223	T	C
SM_V10_1	6624716	T	G
SM_V10_1	6628372	A	G
SM_V10_1	6640034	T	C
SM_V10_1	6642150	C	T
SM_V10_1	6648306	G	T
SM_V10_1	6650264	T	C
SM_V10_1	6652114	A	G
SM_V10_1	6659028	A	G
SM_V10_1	6661442	T	C
SM_V10_1	6665773	T	C
SM_V10_1	6674312	A	G
SM_V10_1	6676841	G	A
SM_V10_1	6684861	A	G
SM_V10_1	6685381	T	C
SM_V10_1	6687226	A	G
SM_V10_1	6690609	G	A
SM_V10_1	6690610	A	T
SM_V10_1	6700394	T	C
SM_V10_1	6701918	G	T
SM_V10_1	6708626	G	T
SM_V10_1	6713831	G	A
SM_V10_1	6719328	A	G
SM_V10_1	6722449	A	G
SM_V10_1	6723547	C	T
SM_V10_1	6724131	G	A
SM_V10_1	6726012	C	T
SM_V10_1	6727991	T	A
SM_V10_1	6728262	T	C
SM_V10_1	6728508	G	A
SM_V10_1	6728766	C	G
SM_V10_1	6728852	A	G
SM_V10_1	6728884	T	C
SM_V10_1	6728936	A	G
SM_V10_1	6728996	T	G
SM_V10_1	6729481	G	T
SM_V10_1	6729482	C	A
SM_V10_1	6729503	A	C
SM_V10_1	6729507	T	C
SM_V10_1	6729646	A	C
SM_V10_1	6729668	C	T
SM_V10_1	6729711	T	C
SM_V10_1	6729714	G	A
SM_V10_1	6729720	G	T
SM_V10_1	6729721	C	T
SM_V10_1	6729722	G	T
SM_V10_1	6729727	G	A
SM_V10_1	6729753	G	A
SM_V10_1	6729758	T	C
SM_V10_1	6729802	G	A
SM_V10_1	6729809	A	T
SM_V10_1	6729828	G	A
SM_V10_1	6729842	G	A
SM_V10_1	6729864	A	C
SM_V10_1	6729886	T	C
SM_V10_1	6729895	T	G
SM_V10_1	6729949	C	T
SM_V10_1	6730040	T	C
SM_V10_1	6730058	A	G
SM_V10_1	6730087	T	G
SM_V10_1	6730090	G	A
SM_V10_1	6730206	A	T
SM_V10_1	6730372	A	G
SM_V10_1	6730377	G	T
SM_V10_1	6730386	A	T
SM_V10_1	6730387	T	A
SM_V10_1	6730397	A	C
SM_V10_1	6730407	A	T
SM_V10_1	6730408	C	T
SM_V10_1	6730432	G	T
SM_V10_1	6730674	A	G
SM_V10_1	6730696	G	A
SM_V10_1	6730832	C	T
SM_V10_1	6730865	T	A
SM_V10_1	6730970	A	G
SM_V10_1	6731039	T	C
SM_V10_1	6731049	C	T
SM_V10_1	6731099	A	G
SM_V10_1	6731136	G	T
SM_V10_1	6731182	A	G
SM_V10_1	6731212	A	G
SM_V10_1	6731244	T	C
SM_V10_1	6731251	C	T
SM_V10_1	6731407	A	G
SM_V10_1	6732850	A	T
SM_V10_1	6736051	T	A
SM_V10_1	6737469	A	G
SM_V10_1	6737840	T	C
SM_V10_1	6737883	T	C
SM_V10_1	6737895	C	T
SM_V10_1	6738935	T	C
SM_V10_1	6739202	G	A
SM_V10_1	6739416	T	C
SM_V10_1	6739582	C	T
SM_V10_1	6739590	G	A
SM_V10_1	6739676	G	A
SM_V10_1	6740135	A	G
SM_V10_1	6740778	T	G
SM_V10_1	6741086	T	C
SM_V10_1	6741956	A	G
SM_V10_1	6742638	T	G
SM_V10_1	6743357	A	T
SM_V10_1	6743433	A	G
SM_V10_1	6743839	A	T
SM_V10_1	6743957	G	C
SM_V10_1	6744377	A	G
SM_V10_1	6744836	G	A
SM_V10_1	6746845	T	C
SM_V10_1	6749974	C	T
SM_V10_1	6750885	C	T
SM_V10_1	6755541	G	T
SM_V10_1	6762841	G	A
SM_V10_1	6770021	T	C
SM_V10_1	6771277	G	T
SM_V10_1	6771543	G	A
SM_V10_1	6771645	G	A
SM_V10_1	6779033	G	A
SM_V10_1	6779396	C	A
SM_V10_1	6779596	A	G
SM_V10_1	6779751	A	G
SM_V10_1	6780246	C	T
SM_V10_1	6781029	C	T
SM_V10_1	6782094	A	G
SM_V10_1	6898801	G	C
SM_V10_1	6904398	T	C
SM_V10_1	6917498	C	A
SM_V10_1	6935690	G	A
SM_V10_1	6935891	C	T
SM_V10_1	6936225	A	G
SM_V10_1	6941362	A	T
SM_V10_1	6942240	C	T
SM_V10_1	6942901	G	A
SM_V10_1	6944545	G	A
SM_V10_1	6944549	A	G
SM_V10_1	6944638	G	T
SM_V10_1	6944827	C	T
SM_V10_1	6944954	C	T
SM_V10_1	6946365	A	G
SM_V10_1	6946500	T	C
SM_V10_1	6946523	G	A
SM_V10_1	6947043	G	A
SM_V10_1	6947059	G	A
SM_V10_1	6947198	T	C
SM_V10_1	6947458	G	A
SM_V10_1	6947520	T	C
SM_V10_1	6948430	A	G
SM_V10_1	6948726	A	C
SM_V10_1	6948871	C	T
SM_V10_1	6949119	T	C
SM_V10_1	6949187	G	A
SM_V10_1	6949867	A	G
SM_V10_1	6950039	C	T
SM_V10_1	6950372	C	T
SM_V10_1	6950575	C	T
SM_V10_1	6950915	A	C
SM_V10_1	6950957	G	T
SM_V10_1	6951108	C	T
SM_V10_1	6951775	A	G
SM_V10_1	6951984	C	T
SM_V10_1	6951995	A	C
SM_V10_1	6952193	G	T
SM_V10_1	6953067	C	T
SM_V10_1	6953445	T	C
SM_V10_1	6953536	A	G
SM_V10_1	6954103	A	G
SM_V10_1	6954162	G	A
SM_V10_1	6954986	T	C
SM_V10_1	6955086	T	C
SM_V10_1	6955598	G	A
SM_V10_1	6955706	G	A
SM_V10_1	6955959	T	C
SM_V10_1	6955961	A	T
SM_V10_1	6956258	A	G
SM_V10_1	6956470	G	A
SM_V10_1	6956527	T	C
SM_V10_1	6956605	A	G
SM_V10_1	6956760	T	G
SM_V10_1	6956788	A	G
SM_V10_1	6956876	A	G
SM_V10_1	6957030	A	G
SM_V10_1	6957083	T	G
SM_V10_1	6957125	T	C
SM_V10_1	6959062	G	C
SM_V10_1	6961240	A	G
SM_V10_1	6962797	A	G
SM_V10_1	6977908	G	T
SM_V10_1	6982992	C	T
SM_V10_1	6983262	T	C
SM_V10_1	7004068	C	T
SM_V10_1	7005132	C	T
SM_V10_1	7005133	C	T
SM_V10_1	7008180	C	T
SM_V10_1	7008221	C	T
SM_V10_1	7018922	A	T
SM_V10_1	7024547	T	C
SM_V10_1	7029970	G	A
SM_V10_1	7029988	G	A
SM_V10_1	7033582	C	T
SM_V10_1	7044285	A	G
SM_V10_1	7045444	G	T
SM_V10_1	7048479	C	G
SM_V10_1	7049329	T	C
SM_V10_1	7049491	T	A
SM_V10_1	7049771	T	C
SM_V10_1	7061086	A	G
SM_V10_1	7061208	A	G
SM_V10_1	7061258	T	C
SM_V10_1	7061483	T	G
SM_V10_1	7061495	T	C
SM_V10_1	7061509	A	T
SM_V10_1	7063078	C	T
SM_V10_1	7064425	A	C
SM_V10_1	7066089	A	C
SM_V10_1	7069427	G	A
SM_V10_1	7069747	C	T
SM_V10_1	7073039	C	T
SM_V10_1	7074573	C	T
SM_V10_1	7074844	G	A
SM_V10_1	7074901	C	T
SM_V10_1	7074913	G	A
SM_V10_1	7075469	A	G
SM_V10_1	7075485	T	C
SM_V10_1	7075754	T	C
SM_V10_1	7079960	C	T
SM_V10_1	7080713	G	A
SM_V10_1	7080990	G	T
SM_V10_1	7081689	C	T
SM_V10_1	7082324	G	A
SM_V10_1	7082555	G	A
SM_V10_1	7083244	A	G
SM_V10_1	7083276	T	C
SM_V10_1	7083327	T	A
SM_V10_1	7083542	T	C
SM_V10_1	7084521	G	A
SM_V10_1	7086285	C	T
SM_V10_1	7086861	T	C
SM_V10_1	7087039	T	C
SM_V10_1	7093639	G	T
SM_V10_1	7100846	T	C
SM_V10_1	7142805	C	G
SM_V10_1	7153939	G	T
SM_V10_1	7154636	T	C
SM_V10_1	7155893	T	C
SM_V10_1	7156282	G	A
SM_V10_1	7156693	A	G
SM_V10_1	7157229	T	C
SM_V10_1	7158127	T	A
SM_V10_1	7159466	G	T
SM_V10_1	7159485	T	G
SM_V10_1	7251796	G	T
SM_V10_1	7253805	C	T
SM_V10_1	7256265	A	G
SM_V10_1	7257819	A	G
SM_V10_1	7258652	A	G
SM_V10_1	7262646	A	G
SM_V10_1	7273777	G	C
SM_V10_1	7274849	C	T
SM_V10_1	7275660	T	C
SM_V10_1	7276891	G	T
SM_V10_1	7282605	T	C
SM_V10_1	7283221	G	A
SM_V10_1	7283548	G	A
SM_V10_1	7283639	C	T
SM_V10_1	7283814	G	A
SM_V10_1	7284184	G	T
SM_V10_1	7284642	A	G
SM_V10_1	7286075	C	T
SM_V10_1	7287170	C	T
SM_V10_1	7287200	C	T
SM_V10_1	7288245	C	T
SM_V10_1	7294355	T	C
SM_V10_1	7301939	C	T
SM_V10_1	7305115	C	T
SM_V10_1	7308001	C	T
SM_V10_1	7316264	G	A
SM_V10_1	7319667	A	G
SM_V10_1	7322080	T	C
SM_V10_1	7325086	T	C
SM_V10_1	7335447	C	T
SM_V10_1	7340978	A	G
SM_V10_1	7343494	G	T
SM_V10_1	7345436	C	T
SM_V10_1	7345941	T	C
SM_V10_1	7346188	C	T
SM_V10_1	7347456	C	T
SM_V10_1	7347948	C	T
SM_V10_1	7348173	C	T
SM_V10_1	7348441	C	T
SM_V10_1	7348947	C	A
SM_V10_1	7349003	T	C
SM_V10_1	7349342	G	A
SM_V10_1	7349660	C	G
SM_V10_1	7349793	A	G
SM_V10_1	7351181	A	G
SM_V10_1	7351967	T	C
SM_V10_1	7352930	T	C
SM_V10_1	7353510	T	C
SM_V10_1	7353747	T	C
SM_V10_1	7354333	C	T
SM_V10_1	7354438	A	G
SM_V10_1	7355298	A	G
SM_V10_1	7355460	T	C
SM_V10_1	7356665	T	C
SM_V10_1	7357399	C	T
SM_V10_1	7357518	A	G
SM_V10_1	7358362	G	A
SM_V10_1	7361332	A	G
SM_V10_1	7361448	G	A
SM_V10_1	7363552	G	T
SM_V10_1	7365009	G	A
SM_V10_1	7365323	T	A
SM_V10_1	7366073	G	A
SM_V10_1	7369139	G	A
SM_V10_1	7372797	C	T
SM_V10_1	7374430	G	A
SM_V10_1	7374436	G	C
SM_V10_1	7374920	A	G
SM_V10_1	7375096	A	G
SM_V10_1	7375193	T	C
SM_V10_1	7375838	G	A
SM_V10_1	7376238	A	G
SM_V10_1	7376425	C	A
SM_V10_1	7376436	T	C
SM_V10_1	7376460	C	T
SM_V10_1	7376590	C	A
SM_V10_1	7376601	C	T
SM_V10_1	7376717	T	A
SM_V10_1	7376752	T	C
SM_V10_1	7376757	A	G
SM_V10_1	7376821	G	A
SM_V10_1	7376862	G	T
SM_V10_1	7377194	C	G
SM_V10_1	7377195	G	T
SM_V10_1	7377249	C	T
SM_V10_1	7377368	A	G
SM_V10_1	7377400	G	A
SM_V10_1	7378150	G	A
SM_V10_1	7378226	G	A
SM_V10_1	7379524	T	A
SM_V10_1	7379810	T	C
SM_V10_1	7379949	C	A
SM_V10_1	7380030	A	G
SM_V10_1	7381036	A	C
SM_V10_1	7381065	G	A
SM_V10_1	7381257	G	A
SM_V10_1	7381280	G	C
SM_V10_1	7381302	C	T
SM_V10_1	7388420	C	G
SM_V10_1	7388421	G	A
SM_V10_1	7389520	G	A
SM_V10_1	7392310	T	C
SM_V10_1	7395433	G	A
SM_V10_1	7396391	C	T
SM_V10_1	7396967	T	A
SM_V10_1	7406364	C	T
SM_V10_1	7407616	T	C
SM_V10_1	7413851	G	A
SM_V10_1	7415671	T	C
SM_V10_1	7421231	A	G
SM_V10_1	7422853	C	T
SM_V10_1	7423389	G	A
SM_V10_1	7424804	A	C
SM_V10_1	7433462	G	A
SM_V10_1	7439170	T	C
SM_V10_1	7443591	G	A
SM_V10_1	7446022	C	T
SM_V10_1	7449507	T	C
SM_V10_1	7450090	G	A
SM_V10_1	7453030	C	T
SM_V10_1	7461919	T	C
SM_V10_1	7463379	T	C
SM_V10_1	7463578	T	C
SM_V10_1	7473477	G	A
SM_V10_1	7475074	G	C
SM_V10_1	7481036	C	A
SM_V10_1	7526555	G	A
SM_V10_1	7526572	G	A
SM_V10_1	7528178	T	A
SM_V10_1	7528550	G	A
SM_V10_1	7529719	G	A
SM_V10_1	7535247	A	G
SM_V10_1	7547945	A	G
SM_V10_1	7557093	C	T
SM_V10_1	7557428	G	A
SM_V10_1	7558028	G	A
SM_V10_1	7558992	T	G
SM_V10_1	7574439	T	C
SM_V10_1	7579092	C	T
SM_V10_1	7585850	A	C
SM_V10_1	7590813	A	T
SM_V10_1	7600270	G	T
SM_V10_1	7623787	A	G
SM_V10_1	7625370	A	G
SM_V10_1	7636859	G	A
SM_V10_1	7648918	G	A
SM_V10_1	7661727	C	G
SM_V10_1	7664308	G	A
SM_V10_1	7664546	G	C
SM_V10_1	7679963	G	A
SM_V10_1	7682136	C	G
SM_V10_1	7686002	C	T
SM_V10_1	7698960	A	G
SM_V10_1	7701500	T	C
SM_V10_1	7702041	G	A
SM_V10_1	7711865	A	G
SM_V10_1	7719124	A	T
SM_V10_1	7727241	G	A
SM_V10_1	7747005	C	T
SM_V10_1	7755615	C	T
SM_V10_1	7768211	A	G
SM_V10_1	7783293	T	C
SM_V10_1	7783528	T	A
SM_V10_1	7813889	G	T
SM_V10_1	7835062	G	A
SM_V10_1	7841724	T	C
SM_V10_1	7842344	T	C
SM_V10_1	7842930	C	T
SM_V10_1	7844019	A	G
SM_V10_1	7844033	G	A
SM_V10_1	7844671	C	T
SM_V10_1	7844907	C	T
SM_V10_1	7845055	T	C
SM_V10_1	7845775	A	C
SM_V10_1	7847327	A	G
SM_V10_1	7849330	T	C
SM_V10_1	7850498	G	T
SM_V10_1	7850585	A	G
SM_V10_1	7851661	G	A
SM_V10_1	7852152	C	T
SM_V10_1	7852612	T	C
SM_V10_1	7853189	A	T
SM_V10_1	7853291	A	G
SM_V10_1	7854303	T	C
SM_V10_1	7855070	C	T
SM_V10_1	7855561	A	G
SM_V10_1	7856618	C	G
SM_V10_1	7856694	C	T
SM_V10_1	7856766	A	G
SM_V10_1	7857638	A	G
SM_V10_1	7858507	G	T
SM_V10_1	7859864	G	A
SM_V10_1	7860185	C	T
SM_V10_1	7860247	G	A
SM_V10_1	7860298	A	G
SM_V10_1	7860299	A	T
SM_V10_1	7860312	T	C
SM_V10_1	7860439	C	T
SM_V10_1	7860695	G	A
SM_V10_1	7860984	C	A
SM_V10_1	7861151	T	C
SM_V10_1	7861194	C	T
SM_V10_1	7861335	A	T
SM_V10_1	7861444	T	C
SM_V10_1	7861498	T	C
SM_V10_1	7888847	A	G
SM_V10_1	7893249	C	G
SM_V10_1	7893965	G	A
SM_V10_1	7903873	G	A
SM_V10_1	7904497	C	G
SM_V10_1	7904569	G	A
SM_V10_1	7904787	T	C
SM_V10_1	7905108	T	C
SM_V10_1	7905178	G	C
SM_V10_1	7905591	A	G
SM_V10_1	7905857	G	A
SM_V10_1	7906208	T	A
SM_V10_1	7906470	T	C
SM_V10_1	8010237	C	T
SM_V10_1	8010254	G	A
SM_V10_1	8010269	T	C
SM_V10_1	8010281	A	G
SM_V10_1	8010315	T	C
SM_V10_1	8011437	A	C
SM_V10_1	8011825	C	T
SM_V10_1	8013131	G	A
SM_V10_1	8023441	T	C
SM_V10_1	8026055	A	G
SM_V10_1	8036033	A	G
SM_V10_1	8049140	T	A
SM_V10_1	8088759	C	T
SM_V10_1	8114889	A	C
SM_V10_1	8118593	C	T
SM_V10_1	8181763	C	A
SM_V10_1	8183741	C	A
SM_V10_1	8185279	T	C
SM_V10_1	8189106	T	A
SM_V10_1	8191137	T	C
SM_V10_1	8192304	C	T
SM_V10_1	8358786	A	G
SM_V10_1	8359083	C	T
SM_V10_1	8360262	C	T
SM_V10_1	8360296	C	T
SM_V10_1	8360415	G	T
SM_V10_1	8360536	T	C
SM_V10_1	8360901	C	T
SM_V10_1	8360907	G	A
SM_V10_1	8360909	T	C
SM_V10_1	8361469	T	C
SM_V10_1	8361689	G	A
SM_V10_1	8361692	C	T
SM_V10_1	8361711	A	T
SM_V10_1	8361846	A	T
SM_V10_1	8362080	T	C
SM_V10_1	8362090	T	C
SM_V10_1	8362471	C	T
SM_V10_1	8362540	T	C
SM_V10_1	8362584	A	G
SM_V10_1	8362642	C	G
SM_V10_1	8362693	C	G
SM_V10_1	8362786	T	C
SM_V10_1	8362883	G	T
SM_V10_1	8363044	T	C
SM_V10_1	8363051	G	A
SM_V10_1	8363096	A	G
SM_V10_1	8363165	T	G
SM_V10_1	8363422	G	C
SM_V10_1	8363513	A	C
SM_V10_1	8363519	T	C
SM_V10_1	8363521	T	C
SM_V10_1	8366431	A	G
SM_V10_1	8367288	A	G
SM_V10_1	8375967	A	G
SM_V10_1	8385516	T	A
SM_V10_1	8389644	A	G
SM_V10_1	8395637	C	T
SM_V10_1	8396682	A	G
SM_V10_1	8396683	G	A
SM_V10_1	8397119	T	A
SM_V10_1	8397187	T	C
SM_V10_1	8397213	C	T
SM_V10_1	8397284	T	G
SM_V10_1	8397292	A	G
SM_V10_1	8397500	C	T
SM_V10_1	8427673	A	G
SM_V10_1	8428371	C	T
SM_V10_1	8554463	T	A
SM_V10_1	8554474	T	C
SM_V10_1	8554779	A	G
SM_V10_1	8578670	G	A
SM_V10_1	8579059	A	G
SM_V10_1	8580494	T	A
SM_V10_1	8581041	G	A
SM_V10_1	8581481	T	C
SM_V10_1	8581774	C	T
SM_V10_1	8582319	T	C
SM_V10_1	8582703	A	G
SM_V10_1	8583136	G	A
SM_V10_1	8583589	G	A
SM_V10_1	8583687	G	A
SM_V10_1	8584356	C	T
SM_V10_1	8585456	T	C
SM_V10_1	8585758	C	A
SM_V10_1	8585896	T	A
SM_V10_1	8587039	T	G
SM_V10_1	8587118	A	G
SM_V10_1	8587223	T	G
SM_V10_1	8614246	G	C
SM_V10_1	8617568	T	C
SM_V10_1	8621417	A	G
SM_V10_1	8654051	T	C
SM_V10_1	8706141	G	A
SM_V10_1	8770589	C	T
SM_V10_1	8786903	G	A
SM_V10_1	8796188	G	A
SM_V10_1	8796279	A	G
SM_V10_1	8796332	G	T
SM_V10_1	8796425	G	A
SM_V10_1	8796459	G	C
SM_V10_1	8797037	G	T
SM_V10_1	8797069	T	C
SM_V10_1	8797159	G	A
SM_V10_1	8797231	T	C
SM_V10_1	8797258	A	T
SM_V10_1	8797306	C	T
SM_V10_1	8797416	C	T
SM_V10_1	8797442	G	A
SM_V10_1	8797468	C	G
SM_V10_1	8797501	G	A
SM_V10_1	8797520	A	C
SM_V10_1	8797716	G	A
SM_V10_1	8798883	G	T
SM_V10_1	8798927	G	T
SM_V10_1	8801069	T	A
SM_V10_1	8803240	G	A
SM_V10_1	8809342	G	A
SM_V10_1	8848934	C	T
SM_V10_1	8849014	C	A
SM_V10_1	8849015	C	A
SM_V10_1	8857293	C	T
SM_V10_1	8881610	A	G
SM_V10_1	8883142	A	T
SM_V10_1	8886603	A	T
SM_V10_1	8901495	T	A
SM_V10_1	8903112	T	C
SM_V10_1	8925182	C	A
SM_V10_1	8998442	G	A
SM_V10_1	9008457	T	C
SM_V10_1	9016878	G	T
SM_V10_1	9039556	A	G
SM_V10_1	9039559	G	T
SM_V10_1	9040327	C	T
SM_V10_1	9041201	A	G
SM_V10_1	9043441	G	A
SM_V10_1	9043870	G	A
SM_V10_1	9043915	C	T
SM_V10_1	9043989	T	C
SM_V10_1	9044591	T	C
SM_V10_1	9044891	G	T
SM_V10_1	9051309	C	A
SM_V10_1	9052526	T	C
SM_V10_1	9052552	G	T
SM_V10_1	9053093	G	C
SM_V10_1	9053836	A	C
SM_V10_1	9055153	A	T
SM_V10_1	9057657	T	C
SM_V10_1	9057671	C	T
SM_V10_1	9057674	C	G
SM_V10_1	9057692	T	C
SM_V10_1	9057710	A	C
SM_V10_1	9057716	C	T
SM_V10_1	9057755	T	G
SM_V10_1	9058526	A	G
SM_V10_1	9059124	A	G
SM_V10_1	9061132	A	G
SM_V10_1	9064271	C	T
SM_V10_1	9064322	A	G
SM_V10_1	9065728	C	T
SM_V10_1	9065948	T	C
SM_V10_1	9066862	T	G
SM_V10_1	9067036	A	C
SM_V10_1	9068130	A	G
SM_V10_1	9068239	T	C
SM_V10_1	9070048	T	C
SM_V10_1	9070062	C	T
SM_V10_1	9071439	A	G
SM_V10_1	9072759	C	A
SM_V10_1	9075463	C	T
SM_V10_1	9076786	C	T
SM_V10_1	9076834	A	G
SM_V10_1	9076906	A	T
SM_V10_1	9077633	C	T
SM_V10_1	9077638	C	T
SM_V10_1	9078002	G	A
SM_V10_1	9079142	T	C
SM_V10_1	9082253	A	C
SM_V10_1	9082853	A	G
SM_V10_1	9082877	T	G
SM_V10_1	9082981	G	A
SM_V10_1	9083153	G	A
SM_V10_1	9083168	A	G
SM_V10_1	9083179	A	G
SM_V10_1	9083186	T	C
SM_V10_1	9083210	G	A
SM_V10_1	9083254	G	A
SM_V10_1	9083315	A	G
SM_V10_1	9083316	A	G
SM_V10_1	9083377	A	G
SM_V10_1	9083378	T	C
SM_V10_1	9083413	T	C
SM_V10_1	9083425	A	C
SM_V10_1	9083427	T	A
SM_V10_1	9083676	A	C
SM_V10_1	9083687	G	A
SM_V10_1	9083743	G	A
SM_V10_1	9083769	C	T
SM_V10_1	9083861	G	A
SM_V10_1	9083995	C	T
SM_V10_1	9083999	C	T
SM_V10_1	9084012	C	T
SM_V10_1	9084120	C	T
SM_V10_1	9084276	A	T
SM_V10_1	9085784	C	T
SM_V10_1	9085952	C	T
SM_V10_1	9087296	C	A
SM_V10_1	9087716	A	C
SM_V10_1	9093362	T	A
SM_V10_1	9096128	G	T
SM_V10_1	9097449	T	C
SM_V10_1	9097451	T	A
SM_V10_1	9097717	A	G
SM_V10_1	9120714	T	C
SM_V10_1	9132492	C	T
SM_V10_1	9151703	A	G
SM_V10_1	9151971	C	T
SM_V10_1	9152666	C	T
SM_V10_1	9152966	G	A
SM_V10_1	9155958	A	G
SM_V10_1	9158108	G	A
SM_V10_1	9159919	T	G
SM_V10_1	9160711	T	C
SM_V10_1	9162013	T	G
SM_V10_1	9163445	C	T
SM_V10_1	9163731	T	C
SM_V10_1	9166146	G	A
SM_V10_1	9170994	T	C
SM_V10_1	9174620	A	G
SM_V10_1	9178908	A	T
SM_V10_1	9179242	C	G
SM_V10_1	9182330	T	C
SM_V10_1	9185799	G	T
SM_V10_1	9188875	G	A
SM_V10_1	9191706	G	A
SM_V10_1	9195234	T	C
SM_V10_1	9196179	C	G
SM_V10_1	9197766	T	C
SM_V10_1	9210441	T	A
SM_V10_1	9210459	A	G
SM_V10_1	9213591	C	A
SM_V10_1	9213755	T	C
SM_V10_1	9213803	G	T
SM_V10_1	9226110	G	A
SM_V10_1	9226952	A	G
SM_V10_1	9229304	G	C
SM_V10_1	9245484	T	C
SM_V10_1	9247819	G	T
SM_V10_1	9273473	G	A
SM_V10_1	9273857	G	A
SM_V10_1	9274009	T	C
SM_V10_1	9274424	G	A
SM_V10_1	9274848	T	C
SM_V10_1	9274908	T	A
SM_V10_1	9276104	C	T
SM_V10_1	9276763	A	G
SM_V10_1	9277032	A	G
SM_V10_1	9318786	G	A
SM_V10_1	9323045	T	C
SM_V10_1	9325144	C	A
SM_V10_1	9325167	T	C
SM_V10_1	9325196	T	C
SM_V10_1	9325250	T	C
SM_V10_1	9325426	G	A
SM_V10_1	9325449	T	G
SM_V10_1	9325549	A	G
SM_V10_1	9325599	T	C
SM_V10_1	9325696	C	T
SM_V10_1	9325869	A	G
SM_V10_1	9325912	A	C
SM_V10_1	9326071	C	A
SM_V10_1	9326149	T	C
SM_V10_1	9326358	T	C
SM_V10_1	9326529	T	C
SM_V10_1	9327703	G	A
SM_V10_1	9328403	A	G
SM_V10_1	9334211	A	G
SM_V10_1	9335309	T	C
SM_V10_1	9335456	A	T
SM_V10_1	9342481	G	A
SM_V10_1	9384870	C	A
SM_V10_1	9384946	A	G
SM_V10_1	9385913	T	C
SM_V10_1	9385926	T	C
SM_V10_1	9386220	T	C
SM_V10_1	9386256	T	G
SM_V10_1	9386320	G	A
SM_V10_1	9386323	T	C
SM_V10_1	9386397	A	G
SM_V10_1	9386412	T	A
SM_V10_1	9386416	A	G
SM_V10_1	9386418	A	C
SM_V10_1	9386604	C	A
SM_V10_1	9386634	G	A
SM_V10_1	9386635	A	G
SM_V10_1	9387636	A	G
SM_V10_1	9387890	T	C
SM_V10_1	9387917	G	A
SM_V10_1	9388012	G	A
SM_V10_1	9388236	A	G
SM_V10_1	9388480	C	G
SM_V10_1	9388604	G	T
SM_V10_1	9388666	T	A
SM_V10_1	9388724	T	G
SM_V10_1	9388830	G	A
SM_V10_1	9389609	T	C
SM_V10_1	9389835	G	A
SM_V10_1	9390167	T	C
SM_V10_1	9390492	C	G
SM_V10_1	9390665	A	G
SM_V10_1	9390788	G	A
SM_V10_1	9390895	A	G
SM_V10_1	9391064	G	A
SM_V10_1	9391532	C	T
SM_V10_1	9391567	G	A
SM_V10_1	9391577	C	T
SM_V10_1	9391686	C	T
SM_V10_1	9391743	G	A
SM_V10_1	9391777	A	G
SM_V10_1	9391812	C	T
SM_V10_1	9391930	C	T
SM_V10_1	9392223	C	T
SM_V10_1	9392733	G	A
SM_V10_1	9393181	A	T
SM_V10_1	9393408	C	T
SM_V10_1	9393467	A	G
SM_V10_1	9394060	G	A
SM_V10_1	9394112	C	T
SM_V10_1	9394127	A	G
SM_V10_1	9394687	G	A
SM_V10_1	9394758	A	G
SM_V10_1	9395083	T	C
SM_V10_1	9395511	G	T
SM_V10_1	9396016	G	C
SM_V10_1	9396018	T	C
SM_V10_1	9396388	C	T
SM_V10_1	9396413	T	C
SM_V10_1	9396569	T	C
SM_V10_1	9397461	G	A
SM_V10_1	9397462	T	A
SM_V10_1	9397509	T	A
SM_V10_1	9397558	C	T
SM_V10_1	9397595	T	C
SM_V10_1	9397799	A	G
SM_V10_1	9397946	A	C
SM_V10_1	9397999	C	T
SM_V10_1	9398061	C	T
SM_V10_1	9398265	T	C
SM_V10_1	9398543	T	C
SM_V10_1	9398726	C	G
SM_V10_1	9399089	T	C
SM_V10_1	9399337	T	A
SM_V10_1	9399724	C	A
SM_V10_1	9399794	G	A
SM_V10_1	9399837	C	T
SM_V10_1	9399855	G	A
SM_V10_1	9399912	G	T
SM_V10_1	9399995	A	G
SM_V10_1	9400073	A	T
SM_V10_1	9400087	T	A
SM_V10_1	9400519	C	A
SM_V10_1	9400787	C	T
SM_V10_1	9400824	G	A
SM_V10_1	9400962	A	G
SM_V10_1	9401248	G	T
SM_V10_1	9401346	C	T
SM_V10_1	9401422	T	C
SM_V10_1	9401536	T	A
SM_V10_1	9402102	T	C
SM_V10_1	9402243	T	C
SM_V10_1	9402320	G	A
SM_V10_1	9402470	C	G
SM_V10_1	9402743	T	C
SM_V10_1	9402776	C	T
SM_V10_1	9402998	C	T
SM_V10_1	9403201	T	C
SM_V10_1	9403571	A	T
SM_V10_1	9404159	C	T
SM_V10_1	9405015	G	A
SM_V10_1	9405044	C	T
SM_V10_1	9405053	C	A
SM_V10_1	9405295	A	G
SM_V10_1	9405312	T	C
SM_V10_1	9405317	A	G
SM_V10_1	9405390	G	A
SM_V10_1	9405405	T	C
SM_V10_1	9405904	T	C
SM_V10_1	9405981	G	T
SM_V10_1	9406138	C	T
SM_V10_1	9406252	T	C
SM_V10_1	9406683	A	G
SM_V10_1	9406762	G	A
SM_V10_1	9406863	G	C
SM_V10_1	9407196	G	A
SM_V10_1	9407249	A	G
SM_V10_1	9408180	G	A
SM_V10_1	9408622	C	T
SM_V10_1	9408868	A	T
SM_V10_1	9409403	T	C
SM_V10_1	9409405	G	T
SM_V10_1	9409406	T	C
SM_V10_1	9409593	T	C
SM_V10_1	9410017	T	C
SM_V10_1	9410018	T	A
SM_V10_1	9410394	G	A
SM_V10_1	9410492	A	G
SM_V10_1	9410496	G	A
SM_V10_1	9410644	T	A
SM_V10_1	9410728	G	C
SM_V10_1	9411119	C	T
SM_V10_1	9411810	C	T
SM_V10_1	9411833	T	C
SM_V10_1	9411987	T	G
SM_V10_1	9412083	G	A
SM_V10_1	9412084	T	G
SM_V10_1	9412544	G	C
SM_V10_1	9412545	T	C
SM_V10_1	9412656	A	T
SM_V10_1	9413407	T	G
SM_V10_1	9413554	T	C
SM_V10_1	9413593	G	T
SM_V10_1	9413893	G	A
SM_V10_1	9414233	A	G
SM_V10_1	9414272	T	G
SM_V10_1	9414373	C	T
SM_V10_1	9414400	T	G
SM_V10_1	9414410	A	G
SM_V10_1	9414442	T	A
SM_V10_1	9414487	T	G
SM_V10_1	9414614	A	G
SM_V10_1	9414867	C	T
SM_V10_1	9415501	C	T
SM_V10_1	9415728	C	T
SM_V10_1	9416044	G	A
SM_V10_1	9416112	C	G
SM_V10_1	9416177	G	C
SM_V10_1	9416411	T	C
SM_V10_1	9416627	A	G
SM_V10_1	9417672	A	G
SM_V10_1	9417800	G	A
SM_V10_1	9417813	A	C
SM_V10_1	9418094	T	C
SM_V10_1	9418143	A	G
SM_V10_1	9418851	G	T
SM_V10_1	9419023	T	G
SM_V10_1	9419064	C	A
SM_V10_1	9419068	A	C
SM_V10_1	9419374	T	G
SM_V10_1	9419666	G	A
SM_V10_1	9421443	C	T
SM_V10_1	9421507	G	A
SM_V10_1	9421837	T	C
SM_V10_1	9422100	T	A
SM_V10_1	9422128	C	T
SM_V10_1	9422181	G	C
SM_V10_1	9422743	T	C
SM_V10_1	9422764	A	G
[truncated: 94,780 more rows]
