# Supplementary material for: Molecular dissection of laboratory contamination between two schistosome populations
Source: Parasit Vectors. 2024 Dec 22;17:528. doi: 10.1186/s13071-024-06588-9 (PMC11665219; doi:10.1186/s13071-024-06588-9)
Supplement: Supplementary file 6 — Supplementary Material 6. Table S4: Table listing SmLE- and SmBRE-specific SNPs in the contaminated single-genotype SmBRE progeny sampled in September 2022. [file 13071_2024_6588_MOESM6_ESM.xlsx]

## Sheet: Sheet1
Table S4 - SmLE and SmBRE specific SNPs in the contaminated SmBRE progeny
Sample	Total # of variants	# of BRE specific variants	Mean AF1 of BRE specific variants	# of LE specific variants	% BRE specific variants2	% LE specific variants2	BioProject Accesssion	SRA Accession
sm_27	725874	31444	0.470893	83754	0.0433188	0.115384	PRJNA1074697	SAMN39898502
sm_32	782656	83769	0.527946	80556	0.107032	0.102926	PRJNA1074697	SAMN39898503
sm_36	805921	111004	0.516132	77833	0.137736	0.0965765	PRJNA1074697	SAMN39898504
sm_38	762897	56479	0.471192	83835	0.0740323	0.10989	PRJNA1074697	SAMN39898505
sm_46	795439	81686	0.490522	82244	0.102693	0.103394	PRJNA1074697	SAMN39898506
sm_47	803207	87030	0.509853	81489	0.108353	0.101455	PRJNA1074697	SAMN39898507
sm_48	740418	55641	0.456759	83875	0.0751481	0.113281	PRJNA1074697	SAMN39898508
sm_49	719039	12606	0.456293	84249	0.0175317	0.117169	PRJNA1074697	SAMN39898509
sm_51	718263	24105	0.470964	83724	0.0335601	0.116565	PRJNA1074697	SAMN39898510
sm_53	785241	79684	0.487667	83511	0.101477	0.106351	PRJNA1074697	SAMN39898511
sm_55	777155	87184	0.597495	77658	0.112184	0.099926	PRJNA1074697	SAMN39898513
sm_57	754605	45177	0.478264	84219	0.0598684	0.111607	PRJNA1074697	SAMN39898514
sm_62	840833	138234	0.534725	76260	0.164401	0.0906958	PRJNA1074697	SAMN39898515
sm_64	731666	32480	0.456488	84279	0.0443918	0.115188	PRJNA1074697	SAMN39898516
sm_68	796689	84123	0.519283	79585	0.105591	0.0998947	PRJNA1074697	SAMN39898518
sm_69	703454	12437	0.451927	84094	0.0176799	0.119544	PRJNA1074697	SAMN39898519
sm_72	764946	81968	0.609506	78593	0.107155	0.102743	PRJNA1074697	SAMN39898520
sm_73	792191	67386	0.467383	84177	0.0850628	0.106258	PRJNA1074697	SAMN39898521
sm_77	790471	74765	0.533859	77426	0.0945828	0.0979492	PRJNA1074697	SAMN39898522
sm_78	732488	33371	0.479428	83285	0.0455584	0.113702	PRJNA1074697	SAMN39898523
sm_80	788924	124418	0.624774	67808	0.157706	0.08595	PRJNA1074697	SAMN39898524
sm_82	770772	71761	0.561137	75378	0.0931028	0.0977955	PRJNA1074697	SAMN39898525
1 AF = Allele Frequency, 2 Percentage calculated as the number of SNPs in each population divided by the total number of variants * 100
